# Supplementary material for: Gut microbial composition in patients with psoriasis
Source: Sci Rep. 2018 Feb 28;8:3812. doi: 10.1038/s41598-018-22125-y (PMC5830498; doi:10.1038/s41598-018-22125-y)
Supplement: Supplementary file 2 — Supplementary Table2 [file 41598_2018_22125_MOESM2_ESM.xlsx]

## Sheet: raw
Sample	Num. Seq	Av. Length	Total Mb	Av. Qual
01_R1	141778	300.56	42.61	31.37
01_R2	141778	299.74	42.5	28.95
02_R1	77697	300.13	23.32	31.53
02_R2	77697	299.34	23.26	28.7
03_R1	82048	300.71	24.67	31.21
03_R2	82048	299.89	24.61	28.39
04_R1	127499	300.18	38.27	31.48
04_R2	127499	299.39	38.17	28.35
06_R1	146627	300.13	44.01	31.06
06_R2	146627	299.37	43.9	28.77
07_R1	108283	300.74	32.57	31.51
07_R2	108283	299.9	32.47	28.69
09_R1	91239	300.61	27.43	31.38
09_R2	91239	299.83	27.36	28.37
10_R1	117705	300.18	35.33	31.07
10_R2	117705	299.56	35.26	28.62
11_R1	70555	300.83	21.23	31.01
11_R2	70555	300.01	21.17	28.32
12_R1	93165	300.67	28.01	31.14
12_R2	93165	299.86	27.94	28.9
13_R1	90207	300.52	27.11	31.67
13_R2	90207	299.69	27.03	28.67
14_R1	98973	300.37	29.73	30.97
14_R2	98973	299.6	29.65	29.02
15_R1	88142	300.72	26.51	31.2
15_R2	88142	299.84	26.43	28.32
16_R1	101688	300.71	30.58	30.97
16_R2	101688	299.9	30.5	28.45
17_R1	97533	300.41	29.3	31.14
17_R2	97533	299.63	29.22	28.32
18_R1	147489	300.84	44.37	31.3
18_R2	147489	300.01	44.25	28.76
21_R1	131305	300.73	39.49	31.3
21_R2	131305	299.82	39.37	27.82
22_R1	85143	300.54	25.59	31.19
22_R2	85143	299.72	25.52	28.61
23_R1	148056	300.57	44.5	31.31
23_R2	148056	299.94	44.41	28.49
24_R1	118963	300.73	35.78	31.48
24_R2	118963	299.94	35.68	28.87
25_R1	103194	300.33	30.99	31.1
25_R2	103194	299.63	30.92	28.5
26_R1	117644	300.87	35.4	31.32
26_R2	117644	299.99	35.29	28.8
27_R1	92003	300.79	27.67	31.08
27_R2	92003	299.91	27.59	28.77
28_R1	99146	300.53	29.8	31.21
28_R2	99146	299.7	29.71	28.86
29_R1	107903	300.55	32.43	31.21
29_R2	107903	299.75	32.34	28.77
30_R1	83395	300.66	25.07	31.2
30_R2	83395	299.81	25	28.36
31_R1	57676	300.78	17.35	31.14
31_R2	57676	299.92	17.3	28.58
32_R1	104819	300.17	31.46	31.09
32_R2	104819	299.38	31.38	28.81
33_R1	81785	300.52	24.58	31.16
33_R2	81785	299.62	24.5	28.52
34_R1	108594	299.1	32.48	30.94
34_R2	108594	298.2	32.38	28.17
35_R1	100694	300.64	30.27	31.2
35_R2	100694	299.94	30.2	28.79
36_R1	93978	299.75	28.17	30.99
36_R2	93978	298.9	28.09	28.32
37_R1	123260	290.89	35.85	30.98
37_R2	123260	289.94	35.74	28.13
38_R1	108085	291.86	31.55	30.96
38_R2	108085	290.98	31.45	28.41
39_R1	35044	300.8	10.54	33.02
39_R2	35044	299.88	10.51	29.97
40_R1	37371	300.85	11.24	33.25
40_R2	37371	299.97	11.21	30.38
41_R1	42535	300.3	12.77	33.06
41_R2	42535	299.49	12.74	30.19
42_R1	83768	297.5	24.92	30.89
42_R2	83768	274.27	22.98	27.77
43_R1	88319	297.91	26.31	31.05
43_R2	88319	273.46	24.15	27.59
44_R1	76390	297.07	22.69	30.81
44_R2	76390	273.43	20.89	27.69
45_R1	92441	297.67	27.52	30.96
45_R2	92441	272.67	25.21	27.61
46_R1	83845	298.18	25	31.47
46_R2	83845	278.51	23.35	28.4
47_R1	81947	297.46	24.38	30.86
47_R2	81947	273.26	22.39	27.68
48_R1	50025	298.17	14.92	31
48_R2	50025	273.42	13.68	27.62
49_R1	96597	298.02	28.79	31.13
49_R2	96597	275.85	26.65	27.98
51_R1	70038	298.5	20.91	31.45
51_R2	70038	274.69	19.24	27.8
52_R1	80437	297.88	23.96	30.94
52_R2	80437	275.87	22.19	27.72
53_R1	72603	297.98	21.63	30.87
53_R2	72603	275.8	20.02	27.79
54_R1	62359	298.34	18.6	31.07
54_R2	62359	276.75	17.26	27.91
55_R1	73533	297.98	21.91	31.07
55_R2	73533	277.62	20.41	28.2
56_R1	75536	298.16	22.52	30.9
56_R2	75536	278.32	21.02	28.33
57_R1	56119	297.71	16.71	30.8
57_R2	56119	274.99	15.43	27.8
