# Supplementary material for: Gut microbial composition in patients with psoriasis
Source: Sci Rep. 2018 Feb 28;8:3812. doi: 10.1038/s41598-018-22125-y (PMC5830498; doi:10.1038/s41598-018-22125-y)
Supplement: Supplementary file 3 — Supplementary Table3 [file 41598_2018_22125_MOESM3_ESM.xlsx]

## Sheet: Clean
Sample	Num. Seq	Av. Length	Total Mb	Av. Qual
1	132830	394.65	52.42	36.83
2	72685	395.48	28.75	36.71
3	75724	394.45	29.87	36.66
4	119026	395.21	47.04	36.67
6	137113	390.1	53.49	36.7
7	101987	395.3	40.32	36.65
9	84694	394.46	33.41	36.7
10	108354	391.84	42.46	36.78
11	64924	390.45	25.35	36.71
12	87086	394.36	34.34	36.71
13	84750	398.4	33.76	36.76
14	92823	390.48	36.25	36.73
15	81774	392.2	32.07	36.73
16	93012	392.18	36.48	36.72
17	89824	392.9	35.29	36.66
18	137394	396.15	54.43	36.74
21	119211	392.46	46.78	36.64
22	79100	391.43	30.96	36.81
23	136522	396.07	54.07	36.71
24	111568	396.93	44.28	36.72
25	94694	393.82	37.29	36.6
26	109714	395.09	43.35	36.7
27	85506	388.68	33.23	36.8
28	92698	392.74	36.41	36.7
29	100184	392.2	39.29	36.7
30	77010	391.57	30.15	36.7
31	53497	391.81	20.96	36.77
32	97292	390.34	37.98	36.76
33	75979	388.16	29.49	36.78
34	98891	386.45	38.22	36.68
35	93404	392.76	36.68	36.81
36	86496	387.76	33.54	36.86
37	112962	370.32	41.83	36.84
38	100036	372.54	37.27	36.84
39	36944	423.49	15.65	37.56
40	34716	420.04	14.58	37.55
41	42072	425.59	17.91	37.43
42	65104	413	26.89	36.36
43	69166	409.5	28.32	36.49
44	58258	415.53	24.21	36.43
45	70631	415	29.31	36.41
46	70398	408.77	28.78	36.68
47	62808	413.74	25.99	36.51
48	38338	415.05	15.91	36.35
49	76673	413.7	31.72	36.47
51	56301	413.78	23.3	36.61
52	61278	417.66	25.59	36.37
53	56496	412	23.28	36.47
54	49121	411.97	20.24	36.48
55	59495	410.19	24.4	36.56
56	61225	410.15	25.11	36.49
57	43659	412.38	18	36.36
