# Supplementary material for: Gut microbial composition in patients with psoriasis
Source: Sci Rep. 2018 Feb 28;8:3812. doi: 10.1038/s41598-018-22125-y (PMC5830498; doi:10.1038/s41598-018-22125-y)
Supplement: Supplementary file 4 — Supplementary Table4 [file 41598_2018_22125_MOESM4_ESM.xlsx]

## Sheet: mediana_summary
Genera	Median percentage	1st Quartile	3rd Quartile	Average Percentage	Standard Deviation
Bacteroides	9.822	5.357	18.05	11.37	8.44947
Faecalibacterium	9.388	5.795	12.42	9.564	5.55218
Ruminococcus	4.832	2.661	8.594	5.65	4.0191
Bifidobacterium	4.118	0.808	8.973	5.805	5.90297
Blautia	2.959	1.424	5.611	4.275	4.30142
Eubacterium	2.829	1.774	3.871	3.424	2.58168
Gemmiger	2.064	1.14	3.269	2.739	2.54062
Ruminococcaceae_Family	1.609	0.3062	3.066	2.575	3.06342
Agathobacter	1.538	0.2385	4.887	3.65	5.526
Oscillibacter	1.525	0.5402	3.128	2.228	2.2408
Roseburia	1.362	0.473	2.567	2.203	2.94761
Coprococcus	1.354	0.434	1.971	1.407	1.07114
Dialister	1.344	0.008	4.869	3.028	4.43457
Collinsella	1.343	0.4355	3.029	2.341	2.5474
Dorea	1.049	0.5535	2.974	1.929	1.93459
Lachnoclostridium	1.02	0.5978	1.658	1.688	2.13747
Ruminiclostridium	0.9965	0.593	1.755	1.287	1.05001
Intestinimonas	0.8855	0.3205	1.499	1.163	1.23276
Fusicatenibacter	0.847	0.379	1.226	0.8394	0.567066
Alistipes	0.84	0.2005	1.922	1.257	1.34754
Parabacteroides	0.588	0.2985	1.146	1.02	1.25962
Streptococcus	0.546	0.23	1.022	1.404	2.5903
Lactobacillus	0.273	0.102	0.579	0.5097	0.678755
Sporobacter	0.268	0.06925	0.6892	0.4613	0.536715
Anaerostipes	0.2675	0.07925	0.699	0.5054	0.601816
Erysipelatoclostridium	0.2655	0.154	1.056	0.8562	1.44282
Barnesiella	0.172	0.01375	0.4935	0.3558	0.471689
Rhodococcus	0.162	0	0.5605	0.5073	1.02611
Flavonifractor	0.146	0.06425	0.3755	0.2879	0.378659
Tyzzerella	0.141	0.04275	0.324	0.5161	1.34094
Clostridiaceae_Family	0.1075	0.02175	0.4432	0.2985	0.420431
Romboutsia	0.104	0.03275	0.212	0.1852	0.308451
Acetanaerobacterium	0.1005	0.0325	0.2918	0.2022	0.241524
Micromonospora	0.098	0	0.2808	0.2484	0.466454
Clostridium	0.0815	0.0435	0.3015	0.5219	1.27356
Desulfovibrio	0.079	0.02475	0.2162	0.1741	0.258383
Gracilibacteraceae_Family	0.062	0.00475	0.7125	0.5699	1.06938
Eggerthella	0.052	0.0075	0.1642	0.1877	0.437642
Phascolarctobacterium	0.0505	0.002	0.9295	1.081	2.0162
Prevotella	0.0455	0.01075	3.129	4.674	10.1342
Porphyromonadaceae_Family	0.0405	0.01	0.1265	0.2207	0.498059
Adlercreutzia	0.038	0.01375	0.1038	0.1333	0.266596
Escherichia	0.037	0.012	0.2432	0.4803	1.23896
Akkermansia	0.035	0.01475	3.023	3.454	6.90275
Christensenella	0.0325	0.007	0.06525	0.08219	0.191865
Odoribacter	0.0315	0.00525	0.13	0.1378	0.308526
Parasutterella	0.0275	0.0035	0.2982	0.2352	0.482646
Veillonella	0.0245	0.005	0.07125	0.3242	1.78032
Defluviitaleaceae_Family	0.023	0.00075	1.106	0.664	1.15502
Erysipelotrichaceae_Family	0.022	0.00675	0.0455	0.07242	0.26014
Intestinibacter	0.016	0.003	0.07375	0.1017	0.316355
Eggerthellaceae_Family	0.014	0.001	0.0425	0.1598	0.617925
Bacteroidaceae_Family	0.013	0.003	0.0345	0.1752	0.600614
Christensenellaceae_Family	0.0105	0.00175	0.05425	0.1292	0.309843
Gordonibacter	0.01	0.003	0.0265	0.08285	0.385505
Prevotellaceae_Family	0.0095	0	0.09625	0.1959	0.416262
Butyrivibrio	0.009	0.00475	0.01425	0.1059	0.362304
Erysipelotrichaceae Family	0.007	0.001	0.03175	0.07177	0.289423
Sutterella	0.006	0	0.1102	0.1375	0.407884
Holdemanella	0.004	0.00175	0.3263	1.103	2.75615
Atopobium	0.004	0.002	0.01125	0.03569	0.190622
Methanobrevibacter	0.0035	0	0.1388	0.3066	0.802064
Slackia	0.0035	0.00075	0.1405	0.1509	0.32853
Enterorhabdus	0.0035	0	0.0125	0.03977	0.150763
Senegalimassilia	0.002	0	0.06725	0.1692	0.417238
Haemophilus	0.002	0	0.005	0.01596	0.0593877
Paraprevotella	0.0015	0	0.226	0.2642	0.667221
Acidaminococcus	0.0015	0	0.0115	0.1838	0.541122
Megasphaera	0.0015	0	0.00725	0.9625	3.88801
Paenibacillaceae_Family	0.001	0	0.00225	0.0725	0.51178
Kandleria	0.001	0	0.004	0.1967	0.948674
Catenibacterium	0.001	0	0.00325	0.9743	3.5043
Desulfosporosinus	0	0	0.00225	0.03765	0.235089
Fusobacterium	0	0	0.002	0.02769	0.168306
Alloprevotella	0	0	0.001	0.1213	0.706917
Megamonas	0	0	0.002	0.2866	1.75563
Saccharomonospora	0	0	0	0.06063	0.433569
Mitsuokella	0	0	0.00125	0.08663	0.315634
Enterobacter	0	0	0	0.3035	2.12231
Haloechinothrix	0	0	0	0.0945	0.679753
Succiniclasticum	0	0	0	0.05563	0.308721
Acholeplasma	0	0	0	0.08044	0.578947
Filifactor	0	0	0	0.01975	0.138751
Oscillatoria	0	0	0	0.03938	0.283865
Brochothrix	0	0	0	0.02038	0.146289
Cerasicoccus	0	0	0	0.1337	0.920163
Psychrosinus	0	0	0	0.03402	0.245034
Anaerovibrio	0	0	0	0.1378	0.99191
Perexilibacter	0	0	0	0.0345	0.248783
