# Supplementary material for: Gut microbial composition in patients with psoriasis
Source: Sci Rep. 2018 Feb 28;8:3812. doi: 10.1038/s41598-018-22125-y (PMC5830498; doi:10.1038/s41598-018-22125-y)
Supplement: Supplementary file 5 — Supplementary Table5 [file 41598_2018_22125_MOESM5_ESM.xlsx]

## Sheet: All data Phyla until_Genera
name	35	22	31	38	33	11	27	30	34	36	29	16	10	12	14	6	26	37	23	25	28	32	1	24	13	15	7	2	9	4	5	17	23	21	18	3	40	39	41	44	54	52	47	53	48	45	43	49	57
Bacteroides	18.103	7.253	19.054	6.321	0.654	4.253	1.72	8.057	5.896	6.063	8.605	11.591	23.118	24.861	11.4	8.242	29.389	0.386	5.269	5.803	19.921	5.522	14.927	26.459	16.384	1.67	11.75	18.035	14.051	10.036	8.497	14.238	8.157	0.614	16.806	19.439	3.936	0.243	0.194	27.472	23.021	0.378	10.062	10.758	30.628	9.891	4.375	22.952	5.386
Faecalibacterium	10.656	6.472	9.054	4.71	6.376	15.447	1.819	9.749	14.692	13.449	7.636	8.149	0.108	11.833	8.615	5.87	11.912	2.572	10.392	6.228	13.449	5.569	17.918	18.5	9.852	2.46	13.626	11.055	7.244	2.334	13.377	12.325	8.896	10.505	22.645	7.553	26.9	4.15	7.218	4.642	11.505	14.352	3.319	13.748	0.041	9.225	9.362	4.192	3.996
Alistipes	6.483	1.935	0.771	1.473	0.12	0.295	0.084	2.979	0.318	0.451	2.421	0.187	0.062	1.009	2.461	0.711	0.005	0.006	0.633	0.383	1.012	2.068	1.921	1.792	1.087	0.398	1.504	1.744	3.959	2.239	0.588	2.925	0.623	0.026	0.145	0.205	0.205	0.036	0.008	3.282	1.217	0.047	3.759	3.987	0.006	0.01	0.507	1.924	1.671
Akkermansia	5.358	3.099	0.015	3.009	10.703	10.093	1.688	0.352	0.006	0.004	0.001	0.008	0.069	0.02	0.001	9.986	17.098	0.014	30.384	3.066	0.001	0.015	0.946	0.032	2.34	21.627	9.372	0.377	1.892	26.583	12.182	0.019	0.005	0.011	0.004	0.952	0	0.015	0	12.749	0.992	0.038	0.018	0.009	0.028	0.033	4.034	0.015	2.415
Gracilibacteraceae_Family	4.62	0.858	0.002	0.664	0.053	0.011	2.788	0.187	0.056	0.068	1.567	0.004	0.004	0.015	4.589	0.934	0.013	0.002	0.093	0.293	1.085	0.074	0.031	0.362	1.25	1.21	0.358	0.947	2.936	0.114	1.08	0.021	0.572	0.084	0.056	0.012	0	0	0	0.018	2.149	0.005	0.517	0	0.003	0.003	0.124	0.001	0.049
Paraprevotella	3.979	0	0	1.09	0	0	0.003	0.375	0.213	0	0	0	0.003	0.001	0	0.099	0.001	0.003	0	0.344	1.048	0	0	2.375	0.655	0.489	0.001	0.008	0.981	0.002	0	0	0.016	0.015	0	0	0.221	0	0.03	0.229	0.47	0.019	0.225	0	0	0.001	0.291	0.354	0
Ruminococcus	3.904	8.962	8.704	14.117	12.226	7.731	3.745	4.852	2.676	0.148	8.731	2.612	2.955	3.409	2.727	3.729	5.103	6.456	0.148	2.615	5.114	12.03	7.858	8.794	14.934	4.036	4.544	9.898	9.444	0.629	3.872	4.812	3.076	8.619	1.82	5.683	0.662	2.109	1.931	5.888	4.739	1.187	4.002	7.38	0.67	9.119	8.586	0.119	3.038
Agathobacter	3.535	7.19	11.122	0.221	15.183	2.066	1.827	0.316	0.721	5.351	2.696	0.545	23.76	2.945	0.839	0.038	5.156	6.803	3.46	0.237	5.274	0.063	0.046	0.898	0.914	5.22	0.181	0.29	5.067	0.535	0.248	3.88	4.631	0.672	0.029	2.235	0.009	1.351	0.239	0.197	2.239	1.724	0.026	2.47	0.014	0.049	2.909	0.043	0.457
Blautia	3.43	4.255	6.933	1.402	12.924	2.469	1.375	3.084	4.424	15.42	8.97	7.375	10.439	1.819	0.376	1.668	1.198	4.804	3.41	0.747	1.477	6.216	7.589	1.432	1.847	0.115	2.348	0.516	3.398	0.253	0.461	2.13	1.247	3.051	7.002	3.512	0.863	5.838	0.378	2.185	1.574	0.954	3.028	3.162	14.87	17.214	4.034	15.523	1.282
Ruminococcaceae_Family	2.828	1.143	0.154	0.641	0.518	3.805	14.263	1.468	3.045	0.388	2.52	6.608	0.03	8.543	6.799	2.412	1.29	0.166	0.066	0.733	2.333	1.615	2.12	2.502	0.978	8.89	3.273	2.224	1.163	7.221	4.992	3.128	5.604	1.992	0.304	0.217	0	0	0	0.191	0.6	1.603	2.225	5.651	0.006	0.014	0.307	0.103	9.539
Oscillibacter	2.52	1.273	0.267	0.814	0.309	0.617	5.145	3.3	0.278	0.247	1.417	0.19	0.024	2.994	4.386	7.702	2.178	0.057	0.829	3.071	2.776	0.551	1.553	4.255	1.89	4.962	1.876	6.29	2.26	3.383	0.154	0.661	6.72	0.787	0.259	0.073	0.556	1.167	0.113	6.806	6.981	0.508	5.905	8.244	0	0.009	1.417	3.065	4.909
Barnesiella	2.116	1.248	0.214	0.439	0.105	0.123	0.016	0	0.07	0.198	0.006	0.089	0.279	0.237	0.457	0.737	0.491	0.006	0.568	0.317	0.167	0.014	1.168	1.144	0.495	0.013	0.141	0.294	0.543	1.96	0.141	0.739	0.185	0.008	0.056	0.493	0.056	0.006	0	0.829	0.657	0	0.267	0.002	0	0.003	0.177	0	0.753
Gemmiger	2.044	3.89	3.18	3.919	0.745	4.594	2.498	12.509	7.269	1.417	7.149	0.161	0.063	2.011	2.713	1.274	0.757	2.677	1.996	0.952	2.949	6.224	0.233	3.732	0.834	8.739	2.703	1.315	2.087	0.8	5.145	3.166	1.521	9.023	1.268	1.458	1.716	1.881	0.42	0.57	2.61	0.519	2.261	2.34	0.006	0.326	2.056	2.071	1.203
Parabacteroides	1.994	0.446	1.098	0.543	0.092	0.273	0.136	0.636	0.307	0.517	0.656	0.637	0.86	0.732	2.225	0.334	1.45	0.063	0.477	0.333	0.387	0.259	0.633	0.335	0.434	0.085	1.618	2.257	1.099	6.073	2.237	0.926	1.445	0.068	4.902	0.881	0.814	0.024	0.071	0.398	2.505	0.089	2.085	1.032	0.161	2.754	0.2	4.625	1.289
Phascolarctobacterium	1.917	0.083	0.002	0.368	0.013	1.414	0.557	0.112	0.044	0	1.449	0	1.951	0.001	0.001	0.002	0.001	0.057	7.388	7.501	0.711	0.615	0.004	3.959	0.243	0.036	0.768	3.066	1.501	0.002	0	3.243	4.055	0	0.001	0.003	0.159	0.587	0.561	0	5.241	0.016	0.004	0	0.003	0.009	4.176	0.004	7.73
Fusicatenibacter	1.797	1.431	0.571	0.525	1.416	0.847	0.921	2.761	0.984	1.942	0.884	1.222	0.58	1.161	0.578	0.708	0.876	0.386	0.358	0.317	1.237	1.207	0.8	1.362	1.105	0.556	1.439	0.948	1.453	0.145	0.056	1.622	0.531	0.336	0.053	0.48	0.173	0.124	0.163	0.273	1.272	0.045	0.171	0.619	0.5	0.034	0.911	0.259	0.847
Ruminiclostridium	1.751	1.972	0.364	0.59	0.594	1.369	3.345	0.833	0.549	1.113	1.101	0.465	0.094	2.187	1.873	1.282	0.891	0.775	0.155	0.868	1.012	2.038	1.86	1.246	1.741	2.171	1.634	1.766	1.602	1.199	3.781	1.018	1.108	0.631	0.227	0.196	0.642	3.091	0.202	0.835	4.113	0.147	0.981	0.578	0.146	0.191	4.987	0.802	2.739
Bifidobacterium	1.373	9.512	8.883	11.492	7.088	4.176	0.044	4.422	10.53	23.824	0.721	7.043	4.654	1.425	0.541	3.926	0.488	11.311	0.281	0.259	8.9	13.687	2.508	1.187	5.493	5.451	2.613	0.006	14.23	0.304	4.591	18.286	2.203	4.061	0.084	13.124	0.125	23.341	2.788	6.259	0.436	0.837	10.026	0.014	9.193	15.162	7.043	1.9	4.851
Eubacterium	1.344	2.84	1.772	1.554	4.289	2.713	9.847	2.435	2.886	1.271	3.083	2.818	0.885	1.75	2.743	10.506	1.969	3.82	4.186	3.095	3.105	9.225	2.008	3.404	2.555	2.004	4.025	1.395	4.86	3.494	2.814	3.029	1.222	2.443	0.653	3.339	1.774	12.479	0.8	1.068	4.649	2.433	9.032	3.589	0.018	1.314	4.35	1.552	2.757
Methanobrevibacter	1.143	3.7	0.012	0.198	0.048	0.22	3.756	0.085	0.642	0.001	0.003	0.004	0	0.211	2.22	0.006	0	0.011	0	0.036	0.333	0	0	0.057	0	0	0	0.15	0.687	0	0.897	0	0.644	1.421	0.043	0	0.023	0	0	0	0.002	0	0.67	0	0	0	0.098	0	0.135
Clostridiaceae_Family	1.068	0.813	0.088	0.095	0.157	0.057	1.657	0.164	0.456	0.078	0.144	0.012	0.001	0.095	0.512	0.866	1.154	0.018	0.015	0.062	0.071	0.181	1.646	0.096	0.21	0.601	0.236	0.217	0.156	0.439	0.766	0.086	0.106	0.525	0.008	0.391	0	0	0	0.041	0.11	0.005	0.109	0.106	0.003	0.003	0.488	0	1.357
Dorea	1.015	4.809	2.65	3.11	2.612	3.115	3.996	6.151	3.982	1.662	0.085	0.897	3.128	0.579	0.254	0.008	0.351	3.378	2.772	0.646	0.895	2.441	0.673	0.861	0.795	0.193	0.698	0.233	2.141	0.176	0.169	1.879	1.336	3.532	0.271	2.233	0.596	2.868	1.083	0.477	0.608	2.362	2.165	0.707	0.014	0.011	0.256	0.365	3.417
Intestinimonas	0.923	1.028	0.328	0.878	1	0.946	2.578	2.86	0.823	0.69	1.64	0.003	0.013	1.716	2.369	1.177	1.427	0.893	0.327	1.412	0.59	1.389	0.29	0.382	0.958	2.887	1.25	0.777	0.6	3.164	0.708	0.241	0.658	0.248	0.079	0.101	0.267	2.331	0.111	1.157	0.763	0.301	2.069	1.508	0.003	0.028	4.147	0.011	6.929
Lachnoclostridium	0.879	0.804	0.454	0.336	1.028	0.576	1.039	1.184	0.433	0.513	0.728	2.528	1.812	0.913	1.969	0.378	1.013	0.262	0.432	0.908	1.354	1.895	5.938	1.459	1.012	0.53	0.915	2.583	0.513	2.926	1.331	0.801	0.833	0.205	5.694	1.564	0.423	0.528	0.721	1.119	1.785	1.097	0.605	1.982	11.61	4.5	1.211	9.186	0.733
Sutterella	0.848	0.005	0.106	0.103	0	0	0	0.002	0.017	0.007	0.163	0	0.003	2.62	0.123	0.001	0.001	0.001	0	0.001	0.007	0.017	0.032	0	0.003	0.003	0	0.002	0	0.019	0.002	0.23	0.06	0	0.382	0.009	0	0	0.291	0	1.164	0.124	0.012	0.032	0.177	0.001	0.018	0	0.145
Sporobacter	0.804	0.44	0.029	0.268	0.116	0.313	2.263	0.297	0.218	0.11	1.033	0.007	0.001	0.676	1.003	1.527	0.268	0.031	0.038	0.613	0.381	1.112	0.067	0.455	0.196	0.001	0.639	1.073	0.88	1.484	0.102	0.07	1.074	0.088	0.01	0.017	0.238	0.154	0	0.295	0.575	0.241	2.193	0.143	0	0.007	0.784	0.001	1.053
Odoribacter	0.751	0.282	0.071	0.174	0.007	0.002	0.104	0.036	0.007	0.001	0.007	0.002	0	0.073	0.381	0.007	0.002	0.001	0.133	0.052	0.001	0.031	0.08	0.617	0.052	0.003	0.129	0.264	0.269	0.236	0.008	0.029	0.886	0.007	0.011	0.022	0.003	0.003	0.008	0.083	1.991	0.003	0.19	0.002	0	0.006	0.015	0.244	0.044
Roseburia	0.738	0.294	1.867	2.177	1.238	2.016	0.32	1.397	6.207	0.279	0.817	3.502	1.645	4.264	0.563	0.058	0.964	0.481	0.278	1.328	3.383	1.548	0.773	2.494	6.652	0.365	2.487	2.371	0.415	0.501	2.251	0.449	1.726	2.481	0.134	6.286	0.999	0.205	2.912	2.275	1.327	3.497	0.546	3.095	0.315	0.057	18.322	2.786	0.147
Sporomusa	0.619	0	0	0.003	0	0.012	0.005	0.002	0.001	0	0.007	0	0	0	0.004	0	0	0	0.008	0	0.001	0.004	0	0	0	0	0.011	0.004	0.005	0.001	0.002	0.001	0.011	0	0.001	0	0.003	0	0	0	0	0	0	0	0	0	0	0	0
Slackia	0.573	0.004	0.002	1.129	1.344	0.068	0.009	0.005	0.154	0.455	0.385	0	0.002	0	0.139	0.002	0.003	0.58	0.002	0.014	0.002	1.472	0.001	0.002	0.003	0	0.007	0.062	0.002	0.394	0.002	0.007	0.121	0.005	0.145	0	0.111	0.198	0.023	0	0.042	0	0.337	0.16	0	0.002	0.002	0.001	0
Acetanaerobacterium	0.506	0.332	0.01	0.086	0.087	0.306	0.082	0.009	0.087	0.1	1.12	0.001	0.037	0.418	0.237	0	0.171	0	0.036	0.68	0.128	0.12	0.442	0.075	0.04	0.099	0.241	0.158	0.268	0.368	0.032	0.49	1.215	0.035	0.034	0.027	0.547	0.015	0	0.212	0.783	0.012	0.753	0.16	0	0.001	0.287	0.01	0.101
null_Family	0.486	0.106	0.012	0.129	0.042	0.042	0.828	0.128	0.051	0.03	0.132	0.025	0.005	0.124	0.585	0.344	0.052	0.021	0.011	0.172	0.11	0.082	0.081	0.138	0.077	0.231	0.169	0.313	0.155	0.42	0.074	0.017	0.143	0.053	0.006	0.01	0	0	0	0	0	0	0	0	0	0	0	0	0
Flavobacteriaceae_Family	0.474	0.002	0	0.051	0.002	0.002	0	0	0	0.001	0.005	0.001	0	0.004	0.003	0.032	0.001	0	0	0.001	0.001	0	0.002	0.001	0.006	0.001	0.017	0.004	0.002	0.071	0.002	0.001	0.054	0	0.001	0	0	0	0	0	0	0	0	0	0	0	0	0	0
Hungatella	0.416	0.034	0.019	0.073	0.035	0.016	0.075	0.086	0.032	0.024	0.027	0.101	0.011	0.277	0.051	0.519	0.054	0.022	0.033	0.048	0.296	0.098	0.403	0.047	0.042	0.08	0.07	0.13	0.053	0.43	0.051	0.035	0.104	0.006	0.092	0.073	0	0	0.005	0.135	0.073	0.043	0.555	0.039	0.08	0.255	0.037	0.683	0.064
Acetobacteraceae_Family	0.412	0.002	0	0.069	0	0	0	0	0	0.001	0.34	0	0.001	0	0.442	0	0	0	0.001	0	0	0.046	0.109	0.001	0	0	0	0	0	0.003	0	0	0.001	0	0.002	0	0	0	0	0	0	0	0	0.02	0	0	0	0	0.015
Porphyromonadaceae_Family	0.394	0.008	0.015	0.103	0.01	0.013	0.111	0.651	0.07	0.01	0.196	0.01	0.007	0.089	0.345	0.1	0.013	0.008	0.01	1.188	1.133	0.021	0.009	0.076	2.804	0.051	0.011	1.315	0.191	0.173	0.098	0.014	0.064	0.086	0.042	0.012	0	0	0	0.029	1.382	0.064	0.21	0.039	0	0	0.075	0	0.103
Clostridiales	0.392	0.003	0.005	0.057	0	0.002	0.004	0.005	0.001	0.001	0	0.001	0.001	0.002	0.13	0	0.001	0.001	0.003	0	0.001	0.006	0.002	0	0.001	0.029	0.001	0.696	0.002	0.002	0.002	0.004	0.005	0.001	0.004	0.005	0	0	0	0	0	0	0	0	0	0	0	0	0
Lachnospiraceae_Family	0.312	0.201	0.051	0.081	0.182	0.105	0.853	0.292	0.126	0.045	0.198	0.077	0.046	0.178	0.63	0.425	0.111	0.055	0.036	0.111	0.208	0.102	0.272	0.137	0.137	0.675	0.403	0.196	0.269	0.399	0.498	0.1	0.181	0.087	0.034	0.04	0	0	0	0.002	0.086	0.007	0.027	0.035	0.008	0.009	0.012	0.008	0.236
Faecalicoccus	0.281	0.013	0.015	0.077	0.164	0.078	0.003	0	0.012	0.251	0.001	0.002	0	0	0.115	0.074	0.002	0.014	0.008	0.001	0	0.001	0	0.052	0.014	0	0.002	0.036	0.026	0.135	0	0	0.054	0.01	0	0	0	0.003	0.003	0	0	0	0.075	0	0	0	0	0	0.366
Acetivibrio	0.28	0.055	0.02	0.116	0.02	0.022	0.141	0.056	0.032	0.037	0.06	0.027	0.02	0.055	0.08	0.163	0.236	0.008	0.019	0.175	0.189	0.021	0.065	0.148	0.143	0.026	0.625	0.379	0.077	0.065	0.114	0.013	0.023	0.008	0.023	0.02	0.009	0	0	0.007	0.024	0.007	0	0.232	0.009	0.001	0.026	0.007	0.017
Gracilibacter	0.275	0.082	0	0.051	0.023	0.01	0.099	0.013	0.008	0.006	0.06	0.004	0.005	0.004	0.199	0.081	0.002	0	0.001	0.008	0.053	0.017	0.003	0.009	0.044	0.078	0.046	0.16	0.113	0.045	0.065	0.009	0.025	0.003	0.001	0	0.054	0.258	0.005	0	0.007	0	0.012	0	0	0	0.253	0	0.022
Cloacibacillus	0.253	0	0	0.046	0.002	0	0.001	0	0.001	0	0	0	0	0	0	0	0	0	0	0	0	0	0	0	0	0	0	0	0	0.712	0.004	0	0.004	0	0	0	0.003	0	0	0	0	0	0	0	0	0	0	0	0
Streptococcus	0.244	0.137	0.508	1.252	0.393	0.584	0.274	2.501	0.483	4.406	0.986	0.85	0.803	0.949	0.111	0.093	0.143	2.025	0.637	0.053	0.125	6.066	0.412	0.169	0.042	0.11	2.008	2.202	0.102	0.149	1.696	0.538	2.394	10.887	0.455	0.905	1.021	2.32	0.554	2.859	0.28	0.76	0.136	0.516	0.589	1.025	0.882	4.316	0.188
Peptococcaceae_Family	0.242	0.119	0.007	0.063	0.028	0.105	0.113	0.021	0.014	0.004	0.113	0.001	0	0.022	0.154	0.128	0.033	0.002	0.007	0.019	0.021	0.017	0.001	0.009	0.037	0.179	0.476	0.16	0.122	0.128	0.029	0.006	0.034	0.035	0.001	0	0	0	0	0.032	0.086	0	0.034	0.007	0	0.001	0.262	0	0.103
Clostridium	0.235	0.268	5.039	0.061	0.013	0.81	0.729	0.074	0.816	0.033	0.28	0.095	0.016	0.06	7.437	0.966	0.084	0.035	0.003	0.111	0.055	0.202	0.021	0.044	0.14	2.528	0.035	0.07	0.055	0.734	0.315	0.07	0.101	1.498	0.05	0.079	1.722	0.166	0.03	0.002	0.027	0.366	0.244	0.512	0.042	0.052	0.074	0.005	0.177
Anaerotruncus	0.221	0.066	0.022	0.034	0.047	0.056	0.048	0.097	0.022	0.036	0.113	0.207	0.007	0.083	0.149	0.19	0.091	0.006	0.076	0.116	0.031	0.068	0.085	0.026	0.038	0.347	0.085	0.158	0.053	0.234	0.038	0.093	0.078	0.009	0.014	0.01	0.023	0.074	0	0.108	0.06	0.015	0.444	0.08	0	0.012	0.251	0.12	0.056
Butyricimonas	0.215	0.017	0.103	0.052	0.004	0.013	0.009	0.038	0.006	0.008	0.123	0	0.002	0.06	0.103	0.006	0	0.004	0.085	0.204	0.04	0.102	0.012	0.302	0.082	0.004	0.005	0.125	0.124	0.384	0	0.008	0.62	0.005	0.009	0	0.009	0	0.003	0.078	0.936	0	0.225	0.24	0.003	0	0.019	0.226	0.252
Lactobacillus	0.206	0.308	0.132	0.102	0.128	0.102	0.651	0.246	1.703	0.348	0.236	0.971	0.91	0.045	1.808	0.171	0.412	0.073	0.781	0.439	0.318	0.251	0.139	0.555	0.053	1.086	0.206	0.455	0.443	0.455	0.171	0.043	0.089	0.096	0.057	0.793	0.015	0.717	0.43	0.027	0.405	3.539	0.266	0.131	0.057	0.28	0.056	0.791	0.088
Pseudoflavonifractor	0.203	0.305	0.074	0.143	0.162	0.296	0	0.358	0.157	0.023	0.302	0.195	0.008	0.203	0.319	0.176	0.236	0.064	0.16	0.141	0.122	0.367	0.141	0.131	0.078	0.303	0.23	0.342	0.217	0.206	0.062	0.101	0.159	0.103	0.059	0.035	0.102	0.219	0.005	0.123	0.214	0.079	0.17	0.313	0	0.001	0.221	0.072	0.255
Flavonifractor	0.178	0.052	0.182	0.048	0.118	0.144	0.059	0.059	0.067	0.047	0.148	0.896	0.183	0.172	0.065	0.104	0.468	0.005	0.142	0.173	0.037	1.016	0.949	0.135	0.059	0.068	0.383	0.188	0.116	0.149	0.255	0.11	0.049	0.011	0.459	0.373	0.02	0.062	0.015	0.678	0.066	0.069	0.322	0.49	0.663	1.72	0.411	1.721	0.172
Faecalitalea	0.169	0	0	0.02	0.003	0	0.071	0.002	0	0.001	0.054	0.001	0	0.01	0.077	0	0	0.031	0.001	0.063	0	0	0	0	0.004	0.001	0	0.014	0	0	0	0	0.124	0.059	0	0	0	0	0	0	0	0.002	0.02	0	0	0	0	0	0
Coprococcus	0.161	2.718	1.38	1.913	1.479	1.806	2.999	1.865	2.861	1.6	3.808	0.031	0.067	0.372	1.056	0.697	0.395	3.333	2.306	1.431	3.093	0.056	0.331	1.067	0.649	0.757	3.423	1.209	1.453	0.147	1.21	2.365	0.951	3.117	0.998	2.965	0.497	1.327	0.377	0.447	0.87	1.502	1.48	1.925	0.009	0.03	0.167	0.059	1.796
Rhodococcus	0.157	0.674	0.151	3.757	0.968	0.448	0.167	0.504	0.335	0.735	0.535	0.637	2.779	0.264	0.269	0.022	0.234	0.461	0.258	5.859	1.505	0.866	0.752	0.171	1.068	0.212	0.756	0.078	0.333	0.106	0.361	1.296	0.11	0.008	0.011	0.006	0	0	0	0	0	0	0	0	0	0	0	0	0
Erysipelatoclostridium	0.154	0.692	2.942	0.056	0.233	0.457	1.646	2.021	0.187	1.749	9.178	0.404	0.171	1.747	0.069	1.044	0.22	0.198	0.683	0.111	0.684	1.346	1.093	0.412	0.265	0.039	0.741	0.043	0.266	0.052	0.211	0.26	0.196	0.879	0.196	0.65	0.006	2.006	0.011	0.202	0.154	0.009	0.144	0.158	0.185	3.106	1.711	0.279	0.04
Oscillospiraceae_Family	0.124	0.109	0.007	0.025	0.022	0.01	0.162	0.085	0.021	0.02	0.089	0.007	0.001	0.062	0.377	0.502	0.052	0.005	0.01	0.09	0.103	0.024	0.037	0.116	0.049	0.311	0.631	0.224	0.065	0.163	0.008	0.013	0.162	0.02	0.006	0.002	0	0	0	0.029	0.126	0.002	0.045	0.03	0	0.001	0.031	0.008	0.071
Desulfovibrio	0.124	0.028	0.115	0.031	0.244	0.075	0	0.19	0.013	0.004	0.31	0.069	0.008	0.055	0.472	0.025	0.284	0.015	0.091	0.054	0.155	0.013	1.48	0.178	0.181	0.039	0.199	0.85	0.781	0.193	0.327	0.207	0.297	0.002	0.034	0.034	0.051	0.012	0.026	0.192	0.264	0.478	0.327	0.298	0	0	0.048	0.259	0.245
Eubacteriaceae_Family	0.123	0.084	0.015	0.035	0.048	0.092	0.37	0.04	0.054	0.02	0.102	0.08	0.005	0.178	0.138	0.338	0.027	0.016	0.016	0.09	0.094	0.15	0.045	0.028	0.03	0.177	0.118	0.167	0.114	0.248	0.196	0.038	0.075	0.039	0.008	0.02	0	0	0	0.013	0.048	0.019	0.334	0.281	0	0	0.012	0	0.287
Aminivibrio	0.118	0	0	0	0	0.008	0	0	0	0	0	0	0	0	0	0	0	0	0	0.001	0	0.001	0	0	0	0	0.001	0	0	0	0	0	0	0	0	0	0.003	0	0	0	0	0	0	0	0	0	0	0	0
Tyzzerella	0.117	0.025	0.027	0.046	0.324	0.079	0.482	0.299	0.301	0.09	0.079	0.067	0.349	0.158	0.211	2.647	0.219	0.044	0.008	0.08	0.108	0.324	0.211	0.017	0.152	0.13	0.255	0.112	0.415	0.813	0.08	0.18	0.342	0.006	0.1	0.658	0.003	0.071	0.005	1.47	0.216	0.012	0.013	0.029	5.38	1.177	0.039	7.944	0.025
Bacteroidaceae_Family	0.108	0.01	0.025	0.006	0.005	0.004	1.687	0.021	0.011	0.01	0.029	0.001	0.013	0.197	3.699	0.08	0.03	0.002	0.011	1.677	0.11	0.009	0.056	0.056	0.074	0.723	0.028	0.201	0.021	0.042	0.033	0.017	0.035	0.003	0.032	0.022	0	0	0	0	0.015	0.01	0.013	0	0	0.001	0.018	0	0.01
Anaerovorax	0.107	0.082	0.031	0.123	0.207	0.231	0.186	0.157	0.015	0.117	0.13	0	0	0.063	0.184	0.063	0.014	0.094	0.059	0.057	0.077	0.017	0.229	0.167	0.015	0	0.278	0.039	0.212	0.029	0.152	0.143	0.109	0.082	0	0	0.031	0.095	0	0.027	0.084	0.043	0.275	0.276	0	0	0.179	0.105	0.253
Heliobacillus	0.107	0	0	0	0.003	0	0	0	0	0	0	0	0	0	0.005	0	0	0	0.001	0	0	0	0	0	0	0	0	0.004	0	0	0	0	0	0	0	0	0	0	0	0	0	0	0	0	0	0	0	0	0
Parasutterella	0.102	0	0.024	0.015	0.002	0.082	0.001	0.206	0.033	0.022	0.012	0.066	0.44	0.01	0.418	0.039	2.573	0.018	0.001	0.062	0.463	0.005	0.009	0.4	0.949	0	0.293	1.413	0.352	0.109	0.617	0.001	0.687	0.001	0.109	0.722	0.536	0	0	1.727	0.031	0.01	0.005	0	0.545	0.001	0.021	0	0.039
Micromonospora	0.093	0.338	0.073	1.493	0.494	0.167	0.141	0.275	0.123	0.298	0.182	0.371	1.448	0.145	0.133	0.223	0.108	0.149	0.042	2.583	0.981	0.402	0.427	0.103	0.649	0.133	0.376	0.054	0.122	0.064	0.141	0.702	0.05	0.013	0.008	0.002	0	0	0	0	0	0	0	0	0	0	0	0	0
Adlercreutzia	0.092	0.109	0.125	0.043	0.292	1.099	0	0.09	0.036	0.055	0.042	0.002	0.002	0.04	0.031	0.013	0.064	0.034	0.038	0.053	0.038	1.404	0.148	0.014	0.036	0.03	0.29	0.041	0.743	0.022	0.139	0.243	0.042	0.079	0.088	0.022	0	0.361	0	0.102	0.011	0.014	0.009	0.015	0	0.009	0.179	0	0.03
Christensenella	0.089	0.121	0	0.03	0.047	0.036	0.168	0.049	0.032	0.03	0.044	0	0.004	0.053	0.24	0.002	0.008	0.004	0.013	0.016	0.025	0.11	0.046	0.033	0.02	0.069	0.194	0.263	0.11	1.314	0.024	0.017	0.042	0.017	0.001	0.002	0.009	0.047	0	0.045	0.037	0.003	0.092	0.06	0	0.003	0.161	0	0.432
Coprobacter	0.088	0.003	0.019	0.023	0.007	0.004	0.001	0.035	0.009	0.01	0.17	0.028	0.006	0.049	0.155	0.01	0.007	0.005	0.322	0.018	0.044	0.049	0.014	0.115	0.017	0.01	0.005	0.069	0.029	0.035	0.041	0.043	0.015	0.003	0.14	0.007	0	0	0	0.034	0	0	0.008	0	0	0	0.005	0.597	0
Rhodospirillaceae_Family	0.086	0.003	0	0.017	0.003	0.002	0.035	0.017	0.003	0.012	0.037	0.001	0.001	0	0.736	0.002	0.001	0	0.041	0	0.093	0.004	0.021	0.043	0.012	0.003	0.044	0.004	0.017	0.091	0	0	0.005	0	0	0.002	0	0	0	0.002	0.143	0	0	0.002	0	0	0.005	0.006	0.268
null_Family	0.077	0.002	0	0.002	0	0	0.003	0	0	0	0.001	0	0	0	0.003	0	0	0	0	0	0	0	0	0	0	0.001	0.001	0.005	0	0	0.002	0.001	0.002	0	0	0	0	0	0	0	0	0	0	0	0	0	0	0	0
Eisenbergiella	0.074	0.022	0.042	0.013	0.04	0.029	0.035	0.029	0.017	0.062	0	0.008	0.061	0.068	0.043	0.023	0.012	0.01	0.022	0.022	0.019	0.195	0.072	0.04	0.021	0.013	0.03	0.082	0.036	0.079	0.059	0.014	0.021	0.013	0.022	0.02	0.006	0	0.013	0.016	0.007	0.007	0.013	0.011	0.011	0	0.037	0.007	0.029
Desulfurispora	0.071	0.002	0	0	0	0	0.003	0	0	0.004	0	0.006	0.001	0	0.001	0.029	0	0.002	0.001	0.003	0	0	0.004	0.001	0	0.006	0	0	0.003	0.001	0	0.001	0.001	0	0	0	0	0	0	0	0	0	0	0	0	0	0	0	0
Acidaminococcaceae_Family	0.07	0	0	0.015	0	0	0.021	0	0	0	0.026	0	0	0	0.001	0	0	0	0.003	0.064	0.001	0.026	0.005	0.003	0.022	0.001	0	0.331	0.036	0	0	0.004	0.127	0	0.001	0	0	0	0	0	0.024	0.002	0.002	0	0	0	0	0	0.027
Caloramator	0.07	0.021	0.009	0.021	0.019	0.006	0.137	0.023	0.026	0.01	0.013	0.005	0.003	0.014	0.502	0.05	0.001	0.007	0.008	0.012	0.022	0.006	0.025	0.009	0.014	0.055	0.06	0.02	0.026	0.016	0.048	0.009	0.041	0.019	0.005	0.002	0.006	0.062	0	0	0	0	0	0	0	0	0	0	0
Streptococcaceae_Family	0.059	0.002	0	0	0.002	0.002	0.953	0.009	0.001	0.004	0.01	0.001	0	0.004	0.003	0.001	0	0.001	0	0	0.003	0.008	0.007	0	0	0.001	0.007	0.011	0.002	0.012	0.005	0	0.007	0.005	0.001	0.002	0	0	0	0	0	0	0	0	0	0	0	0	0
Kiloniellaceae_Family	0.055	0	0	0.013	0	0	0.001	0	0	0	0.059	0	0	0	0.22	0	0	0	0.005	0.001	0.013	0.009	0.021	0.002	0	0	0.001	0	0	0	0	0	0	0	0	0	0	0	0	0	0.007	0	0	0.002	0	0	0.002	0	0.007
Anaerofilum	0.055	0.034	0.027	0.025	0.018	0.06	0.015	0.028	0.03	0.022	0.056	0.012	0.003	0.02	0.044	0.08	0.022	0.021	0.015	0.027	0.034	0.084	0.012	0.043	0.01	0.029	0.027	0.016	0.052	0.043	0.049	0.025	0.02	0.029	0.037	0.016	0.011	0	0	0	0	0.007	0.021	0.006	0	0	0.017	0	0.032
Bdellovibrionaceae_Family	0.053	0	0	0.014	0.022	0	0	0	0	0	0	0	0	0.001	0.052	0	0	0	0.06	0	0	0	0	0.259	0	0	0	0	0	0	0	0	0	0	0	0	0	0	0	0	0.004	0	0	0	0	0	0.034	0	0
Lutispora	0.049	0.254	0	0.005	0.005	0.017	0.038	0.01	0.005	0.019	0.001	0	0.001	0.018	0.016	0.081	0.034	0.002	0.003	0.006	0.001	0.01	0.123	0.054	0.015	0.045	0.006	0.108	0.026	0.026	0.009	0.015	0.045	0.012	0.004	0	0.026	0.086	0	0.002	0.004	0	0	0.006	0	0	0.031	0	0.01
Papillibacter	0.048	0.042	0.002	0.024	0.013	0.027	0	0.038	0.013	0.011	0.12	0.011	0	0.053	0	0.051	0.043	0.032	0.04	0.027	0.008	0.058	0.053	0.086	0.015	0.043	0.042	0.032	0.034	0.082	0.009	0.009	0.034	0.007	0.006	0.01	0	0.036	0	0.009	0.02	0.002	0.027	0.03	0	0.001	0.057	0	0.032
Rikenellaceae_Family	0.046	0.016	0.002	0.012	0.007	0	0	0.168	0	0.003	0.009	0	0	0.007	0.025	0.06	0.001	0	0.001	0	0.008	0.013	0.025	0.013	0.007	0.112	0.055	0.016	0.008	0.068	0.029	0.006	0.033	0.001	0.001	0.002	0	0	0	0.014	0.004	0	0	0	0	0	0.005	0	0.005
Anaerostipes	0.045	0.948	0.804	0.044	2.368	0.172	0.202	1.099	0.699	1.974	0.015	0.831	1.483	0.109	0.003	0.066	0.058	1.061	0.059	0.268	0.226	0.586	0.699	0.2	0.444	0.138	0.648	0.066	0.576	0.077	0.165	0.244	0.558	0.653	0.053	1.181	0.051	0.898	0.131	0.286	0.08	0.027	0.017	0.104	0.52	0.273	0.462	0.399	0.405
Romboutsia	0.045	0.133	1.986	0.123	0.005	0.344	0.125	0.112	0.401	0.085	0.051	0.03	0.11	0.015	0.042	0.372	0.103	0.045	0	0.073	0.277	0.254	0.009	0.29	0.033	0.161	0.087	0.02	0.145	0.023	0.176	0.143	0.006	0.513	0.002	0.105	0.006	0.323	0.824	0.194	0.068	0.028	0.041	0.242	0.202	0.006	0.077	0.004	0.133
Natranaerovirga	0.042	0.032	0.012	0.016	0.035	0.013	0.033	0.031	0.019	0.011	0.035	0.007	0.008	0.028	0.107	0.003	0.03	0.017	0.008	0.021	0.039	0.054	0.042	0.034	0.016	0.054	0.097	0.03	0.042	0.028	0.074	0.006	0.006	0.01	0.009	0.012	0.003	0.012	0.003	0.011	0	0.002	0.005	0.004	0.003	0.001	0.02	0.014	0.044
Selenomonas	0.043	0.009	0.012	0.001	0.008	0.014	0.357	0.002	0.007	0.007	0.002	0.016	0.011	0.005	0.016	0.004	0.002	0.006	0.011	0.934	0.004	0.013	0.005	0.002	0.011	0.029	0.008	0.013	0.004	0.029	0.003	0.002	0.062	0.054	0.001	0	0	0.003	0.167	0	0	0.009	0.008	0.004	0	0.001	0	0	0
Prevotella	0.04	0.013	0.005	0.011	0.004	1.927	3.257	0.035	0.009	3.205	0.039	0.004	0.028	0.086	0.008	2.124	0.009	0.962	17.114	30.769	0.019	0.01	4.622	0.115	12.053	0.896	0.145	10.046	0.058	1.741	0.03	0.018	16.753	2.227	24.213	0.013	18.228	0.003	47.847	0.023	0.007	37.891	1.776	7.43	0.034	0.051	0.017	0.023	10.787
Lachnospira	0.038	0.04	0.007	0.019	0.027	0.013	0.01	0.014	0.034	0.009	0.04	0.005	0.024	0.618	0.907	0.046	0.058	0.006	0.001	0.283	0.937	0.218	0.063	0.033	0.425	0.177	0.052	0.175	0.09	0.018	0.506	0	0	0.016	0.001	0.209	0	0.006	0.003	0.133	0.033	0.11	0.02	0.521	0	0.001	0.372	0.001	0.182
Defluviitaleaceae_Family	0.036	0.003	0	0.019	0.012	0.008	0.008	0.003	0.008	0.001	0.001	0	0.005	0.003	0.011	0.025	0.002	0.005	0	0.006	0.01	0.331	0.02	0.02	0.001	0.001	0.023	0.025	0.006	0.011	0.008	0.011	0.004	0.004	0.002	0.002	0	0.024	0	0	0	0	0.002	0	0	0	0	0	0.012
Parasporobacterium	0.036	0.006	0.01	0.043	0.01	0.01	0.007	0.012	0.01	0.088	0	0.011	0	0.025	0.038	0.001	0.049	0.002	0.003	0.026	0.049	0.027	0.016	0.02	0.004	0.051	0.194	0.007	0.063	0.019	0.053	0	0.005	0.003	0.003	0.004	0	0	0	0.018	0.011	0.002	0.008	0.023	0	0	0.031	0.145	0.007
Veillonellaceae_Family	0.032	0.002	0	0.007	0.002	0.01	0.02	0.003	0.005	0.001	0.003	0.01	0.005	0.003	0.012	0.013	0.004	0	0	0.017	0.001	0.007	0.014	0	0.006	0.307	0.004	0.069	0.006	0.004	0.02	0.003	0.045	0.003	0.004	0.005	0	0	0	0	0.004	0.003	0.005	0	0.003	0	0.023	0	0.002
Asaccharobacter	0.031	0.014	0.005	0.001	0.003	0.035	0.004	0.077	0.001	0.006	0.003	0	0	0.07	0.001	0	0.001	0	0.012	0	0	0.001	0	0.001	0.09	0.006	0	0.002	0.024	0	0.005	0.011	0	0.002	0.001	0.043	0	0.009	0	0	0	0.002	0	0	0	0	0.011	0	0
Coriobacteriaceae_Family	0.03	0.013	0.059	0.027	0.094	0.084	0.037	0.026	0.07	0.039	0.053	0.007	0.005	0.006	0.011	0.009	0.001	0.02	0.008	0.038	0.045	0.119	0.002	0.021	0.007	0.033	0.017	0.012	0.086	0.014	0.006	0.011	0.01	0.027	0	0.003	0	0	0	0	0	0.021	0.007	0	0.003	0	0.009	0	0
Eggerthellaceae_Family	0.03	0.008	0.498	0.207	0.088	4.392	0.025	0.003	0.033	0.594	0.019	0	0	0.001	0.034	0.003	0.003	0.015	0.096	0.343	0.007	0.514	0.013	0.002	0.032	0.023	0.117	0.02	0.212	0.044	0.014	0.022	0.005	0.027	0.001	0	0	0	0	0.002	0	0	0.002	0.004	0	0.001	0.597	0	0.007
Gracilimonas	0.025	0	0	0	0	0	0	0	0	0	0	0	0.001	0	0	0.001	0.002	0.001	0	0	0	0	0	0	0.001	0	0	0	0	0.001	0	0	0.002	0	0	0.002	0.003	0	0	0	0	0	0	0	0	0	0	0	0
Bacillaceae_Family	0.026	0.01	0.012	0.008	0.008	0.004	0.045	0.005	0.007	0.006	0.02	0	0.001	0.003	0.131	0.007	0	0.002	0.004	0.003	0.011	0.007	0.011	0.008	0.007	0.012	0.054	0.012	0.027	0.007	0.02	0.006	0.017	0.007	0.001	0	0	0	0	0	0.004	0	0.007	0	0	0	0.011	0	0.025
Defluviitaleaceae_Family	0.026	1.339	0.007	0.459	3.141	0.075	2.172	1.307	0.544	0.004	0.016	0.003	0	0.015	0.021	0.003	0.014	0.009	0	0.335	3.137	0.166	0.001	0.075	0.025	2.288	5.361	0.018	1.447	1.934	7.862	3.136	0.032	0.174	0	0	0	0	0	0	1.098	0	0.027	0.02	0	0	0	0	1.645
Desulfosporosinus	0.024	0.003	0	0.002	0	0	0.011	0	0	0	0.054	0	0	0.001	0.002	0.006	0	0	0	0.003	0.089	0	0.002	0	0.01	1.697	0	0.011	0.017	0.004	0.005	0	0.004	0.001	0.001	0	0.02	0	0	0	0	0	0	0	0	0	0	0	0
Lachnoanaerobaculum	0.024	0.014	0.01	0.007	0.002	0.002	0.055	0.021	0.012	0.001	0.026	0.003	0.001	0.013	0.033	0.021	0.002	0.001	0	0.004	0.001	0.003	0.003	0.012	0.006	0.013	0.006	0.036	0.008	0.023	0.002	0	0.018	0.003	0.003	0	0	0	0	0	0	0.003	0.002	0.006	0	0	0.003	0	0
Alkaliphilus	0.024	0.024	0.009	0.011	0.029	0.004	0.099	0.026	0.04	0.017	0.016	0.004	0	0.006	0.073	0.004	0.005	0.014	0.003	0.004	0.047	0	0.007	0.005	0.007	0.039	0.055	0.008	0.024	0.107	0.079	0.046	0.005	0.026	0.004	0.006	0	0	0	0	0	0	0	0	0	0	0	0	0
Clostridiales Family XIII. Incertae Sedis_Family	0.023	0.003	0.007	0.032	0.01	0.038	0.025	0.067	0.015	0.009	0.01	0.007	0	0.013	0.038	0.008	0	0.004	0.008	0.011	0.005	0.01	0.04	0.015	0.001	0	0.015	0	0.065	0.015	0.012	0.018	0.026	0.004	0.001	0.008	0	0	0	0.025	0.007	0.009	0.022	0.048	0	0.007	0.041	0.004	0.02
Butyrivibrio	0.023	0.014	0.007	0.004	0.019	0.015	0.093	0.009	0.012	0.009	0.014	0.007	0.005	0.008	0.021	0.045	0.012	0.007	0.001	0.014	0.319	0.011	0.02	0.02	0.006	0.013	0.014	1.475	0.009	0.014	0.008	0.006	0.02	0.035	0.01	0.013	0	0	0.005	0.002	1.574	0	0	0.004	0.006	0	0.002	0.01	1.583
Erysipelotrichaceae_Family	0.022	0.024	0.071	0.02	0.018	0.032	0.151	0.047	0.022	0.062	0.067	0	0.004	0.071	0.045	1.84	0.008	0.052	0.029	0.006	0.016	0.161	0.045	0.024	0.01	0.051	0.026	0.014	0.027	0.004	0.008	0.007	0.018	0.029	0.006	0.025	0	0	0	0.027	0.011	0.003	0	0.022	0	0.048	0.061	0.004	0.493
null_Family	0.02	0.01	0	0.007	0	0	0.011	0.002	0	0	0.047	0	0	0	0.074	0.005	0	0	0.003	0.001	0.007	0	0	0.002	0.006	0	0.004	0	0.026	0.002	0.012	0.001	0	0.033	0	0	0	0	0	0	0	0	0	0	0	0	0	0	0
Marvinbryantia	0.02	0.018	0.009	0.008	0.028	0.004	0	0.065	0.061	0.022	0.024	0.003	0.016	0.012	0.049	0.01	0.008	0.01	0.013	0.024	0.041	0.019	0.008	0.012	0.004	0.001	0	0.016	0.008	0.004	0.006	0.01	0.034	0.014	0.005	0.007	0.006	0.003	0.003	0	0	0.002	0.002	0.02	0	0.003	0.002	0.001	0
Holdemania	0.021	0.005	0.006	0.009	0.049	0.027	0.035	0.031	0.013	0.007	0.02	0.004	0.001	0.006	0.001	0.012	0.03	0.06	0.018	0	0.001	0.012	0.238	0.077	0.034	0.023	0.008	0.011	0.011	0.005	0.009	0.043	0.007	0.001	0	0.053	0	0.044	0.02	0.036	0.029	0	0.046	0.004	0	0	0.027	0	0.012
Lactobacillaceae_Family	0.02	0.021	0.002	0.004	0.01	0.01	0.769	0.01	0.014	0	0.108	0.007	0.005	0.007	0.036	0.107	0.006	0.011	0.001	0.004	0.02	0.007	0.016	0.014	0.009	0.025	0.036	0.005	0.012	0.033	0.066	0.021	0.011	0	0.002	0.003	0	0	0	0	0.002	0	0	0	0	0	0.002	0	0
Alkalibaculum	0.019	0.002	0.002	0.001	0.002	0.002	0.008	0	0.001	0.001	0.028	0	0	0.003	0.012	0.008	0.001	0	0.003	0.004	0.003	0.001	0	0.003	0.012	0	0.006	0	0.012	0.001	0.018	0.003	0.006	0	0.002	0.002	0	0	0	0	0.06	0	0	0	0	0	0.002	0	0
Prevotellaceae_Family	0.019	0.003	0.022	0.001	0.005	0.01	0.058	0.028	0.005	0.34	0.029	0	0.004	1.355	0.004	0.091	0.003	0.014	0.022	0.683	0.522	0.001	0.646	0.172	1.52	0.009	0.037	1.762	0.051	0.12	0.003	0	0.053	0.029	0.04	0	0	0	0	0	0	0.898	0.446	0.004	0.008	0	0.112	0	0.005
Oxobacter	0.019	0.002	0	0	0.01	0.008	0.01	0	0	0.001	0.004	0.004	0.001	0.002	0.005	0.003	0.001	0.002	0	0	0.004	0.002	0.002	0.001	0.001	0.007	0.008	0.002	0	0.032	0.011	0.001	0.001	0	0.001	0	0	0	0	0	0	0	0	0.002	0	0	0.003	0	0
Dialister	0.019	3.206	2.037	3.412	0.065	8.141	0.021	5.211	4.637	0.006	0.001	24.057	0.003	9.209	2.22	2.534	6.88	0.006	0.008	0.008	1.026	0.008	0.015	0.338	0.012	2.32	0.008	0.004	0.006	0.008	8.871	5.059	0.026	1.881	8.284	13.807	0.003	1.644	5.537	7.275	0.011	4.806	1.045	9.644	7.232	5.371	0.014	0.017	0.038
Methyloglobulus	0.017	0	0	0.001	0.002	0.004	0	0	0	0.001	0	0.001	0	0	0.001	0	0	0.001	0.001	0	0.003	0	0	0	0	0.01	0.001	0	0	0	0	0	0.001	0	0	0	0	0	0	0	0	0	0	0	0	0	0	0	0
Ethanoligenens	0.017	0.016	0	0.006	0.045	0.008	0.128	0.003	0.003	0.032	0.015	0.037	0	0.032	0.088	0	0.005	0	0	0.005	0.004	0.013	0.005	0.016	0.004	0.041	0.004	0.055	0.023	0.012	0.005	0.006	0.218	0.011	0.03	0.012	0.009	0.006	0	0.004	0.002	0	0.084	0.004	0	0	0.002	0.006	0.039
Ectothiorhodospiraceae_Family	0.016	0.002	0.002	0	0.003	0	0.008	0.002	0.001	0	0.013	0	0	0	0.009	0	0	0	0	0.001	0	0	0	0	0.001	0.1	0.002	0	0.014	0	0.002	0	0.003	0	0.001	0	0	0	0	0	0	0	0	0	0	0	0	0	0
Thermoanaerobacterales Family IV. Incertae Sedis_Family	0.016	0.006	0	0.052	0	0	0.021	0	0.001	0	0	0	0	0	0.029	0	0	0	0	0.001	0.003	0	0	0	0	0.025	0.001	0.002	0	0.053	0.002	0	0	0.001	0	0	0	0	0	0	0	0	0	0	0	0	0.003	0	0.01
Desulfotomaculum	0.016	0.006	0	0.002	0.002	0.004	0.074	0	0.002	0.001	0.766	0.001	0.001	0	0.307	0.049	0.002	0.001	0.001	0.01	0.006	0.004	0.001	0.003	0.001	0.017	0.001	0.007	0.005	0.013	0.005	0	0.003	0.002	0.001	0.002	0.02	0	0.015	0	0	0	0	0	0	0	0	0	0
Thermoactinomycetaceae_Family	0.015	0	0	0.007	0.005	0.004	0.1	0.009	0.012	0	0.005	0	0.002	0	0.041	0.053	0.002	0.001	0.005	0.004	0.012	0	0.012	0.002	0.003	0.015	0.044	0.007	0.012	0.006	0.006	0.007	0.018	0.006	0	0	0	0	0	0	0.009	0	0.003	0.006	0	0	0.003	0	0
Vallitalea	0.015	0.013	0.002	0.033	0.122	0.004	0.109	0.031	0.08	0.006	0.132	0.001	0.002	0.015	0.01	0	0.002	0.005	0.002	0.001	0.21	0.013	0.001	0.005	0.008	0.143	0.194	0.007	0.019	0.063	0.144	0.055	0.006	0.006	0.002	0	0.003	0	0	0	0	0	0	0	0	0	0.002	0	0.032
Lactonifactor	0.015	0.016	0.017	0.01	0.033	0.016	0.01	0.019	0.029	0.016	0.012	0.3	0.152	0.006	0.001	0.001	0.001	0.025	0.01	0.006	0.012	0.013	0.03	0.021	0.008	0.008	0.008	0.014	0.006	0.046	0.005	0.006	0.006	0.002	0.006	0.047	0	0	0	0.011	0.002	0	0	0.011	0.385	0.043	0.004	0.05	0
Lachnobacterium	0.015	0.328	0.007	0.011	0.007	0.008	0.01	0.103	0.003	0	0.019	0	0	0.179	0.185	0	0.031	0.003	0	0.2	0.001	0	0.02	0.009	0.007	0.789	0.048	0.024	0.294	0.005	0.002	0	0.05	0.001	0	0	0.003	0.015	0	0	0.017	0.002	0.341	0.508	0	0	0	0	0.002
Caryophanon	0.015	0	0	0.002	0	0.002	0	0	0	0	0.003	0	0	0	0	0.001	0	0	0	0	0.001	0	0.001	0	0	0	0	0	0	0	0.002	0	0	0	0	0	0	0	0	0	0	0	0	0	0	0	0	0	0
Subdoligranulum	0.015	0.04	0.042	0.022	0.032	0.118	0.071	0.053	0.095	0.038	0.033	0.018	0	0.019	0.094	0.101	0.011	0.035	0.052	0.013	0.015	0.851	0.034	0.023	0.004	0.013	0.128	0.03	0.023	0.027	0.107	0.073	0.019	0.044	0.004	0.071	0.003	0	0	0.04	0	0.007	0.057	0	0	0.003	0.011	0.017	0.002
Halomonadaceae_Family	0.012	0.003	0	0.002	0.005	0.002	0.035	0.005	0.005	0	0	0	0	0	0.026	0.006	0	0.011	0.005	0	0.001	0	0.007	0.006	0	0.003	0.004	0.002	0	0	0.006	0	0.013	0.012	0	0	0	0	0	0	0.002	0	0.003	0	0	0	0	0	0
Butyricicoccus	0.012	0.007	0.012	0.002	0.007	0.057	0.011	0.004	0.014	0.016	0.048	0.012	0.002	0.006	0.008	0.002	0.005	0.005	0.005	0.028	0.011	0.002	0.014	0.003	0.009	0	0.015	0.004	0.036	0.005	0.032	0.003	0.006	0.005	0.004	0.023	0	0	0	0.005	0	0.002	0	0.015	0.116	0	0.005	0.007	0.007
Fusobacterium	0.012	0	0	0.001	0	0	0.084	0.007	0	0	0	0	0	0	0	0	0	0.001	0	0.003	0	0	0.001	0.001	0	0.004	0.002	0	0	0.001	0.003	0	0.033	0.001	0	0	0	0	0.011	0	0	0	0.035	0.045	0.008	0	0.005	0	1.214
Enorma	0.012	0.011	0	0.008	0.037	0.285	0	0	0.001	0	0	0	0.001	0.306	0.004	0	0	0.001	0.197	0.016	0	0	0	0	0.061	0.001	0.002	0.002	0.005	0	0	0.002	0.002	0.006	0	0	0.003	0	0.008	0.211	0	0	0	0	0	0	0.015	0	0
Hydrogenoanaerobacterium	0.012	0.011	0	0.009	0.01	0.044	0.024	0.005	0.007	0.003	0.021	0.004	0	0.019	0.025	0.034	0	0.001	0	0.018	0.029	0.008	0.001	0.007	0.001	0.048	0.054	0.016	0.009	0.034	0.005	0.028	0.057	0.005	0	0	0.017	0.009	0	0.005	0.009	0.096	0.007	0.017	0	0	0.043	0.003	0.037
Candidatus Azobacteroides	0.012	0.002	0	0	0.002	0	0	0	0	0.001	0	0.001	0	0	0	0.001	0	0	0	0	0	0	0.001	0.001	0.004	0.001	0	0	0	0.001	0	0.001	0	0	0.001	0	0.003	0	0	0	0	0	0	0	0	0	0	0	0
Dielma	0.012	0	0	0.005	0.004	0.004	0.001	0.002	0	0.009	0	0	0.001	0	0.012	0.001	0.018	0	0.003	0	0	0.032	0.005	0	0.006	0.001	0	0	0	0	0.011	0	0	0.001	0	0	0	0	0.003	0.013	0.007	0	0	0.013	0	0	0	0.015	0
Alicyclobacillaceae_Family	0.012	0.006	0	0.002	0	0.002	0.008	0	0	0	0.009	0	0	0.001	0.008	0.001	0.001	0	0	0	0.001	0.001	0	0.001	0.001	0	0.004	0	0.002	0.007	0	0	0	0.001	0	0	0	0	0	0	0	0	0	0	0	0	0.002	0	0.027
Catabacter	0.012	0.006	0	0	0.002	0	0.017	0.003	0.002	0.004	0.006	0	0	0.007	0.012	0.002	0.001	0	0	0	0.027	0.044	0.006	0.002	0	0.004	0.005	0.002	0.006	0	0.005	0	0	0	0	0	0.003	0	0	0.002	0.004	0	0	0	0	0.001	0.023	0	0.076
Thermotalea	0.012	0.013	0.002	0.004	0.01	0	0.083	0.013	0.004	0.001	0	0	0.003	0	0.012	0.021	0.01	0.001	0	0.001	0.004	0	0.01	0	0.001	0	0.007	0.008	0.006	0.015	0.019	0.004	0.001	0.003	0.001	0	0	0	0	0	0	0	0	0	0	0	0	0	0
Erysipelotrichaceae_Family	0.01	0.023	0.071	0.002	0.017	0.125	0.001	0.002	0.006	0.001	0.277	2.052	0.426	0	0	0	0.007	0.001	0.004	0.001	0	0.061	0.037	0.02	0.015	0	0.034	0.007	0.049	0.015	0	0	0.008	0.008	0.001	0.02	0.003	0.047	0	0.025	0	0	0.077	0.048	0	0	0.031	0.163	0.002
Actinomyces	0.011	0.019	0.171	0.026	0.075	0.373	0.007	0.088	0.039	0.036	0.367	0.206	0.107	0.025	0.001	0.584	0.026	0.033	0.062	0.011	0.019	0.092	0.303	0.003	0.001	0.056	0.038	0.014	0.028	0.03	0.061	0.04	0.026	0.076	0.006	0.409	0.034	0.119	0.008	0.04	0.013	0.005	0.054	0.006	0.003	0.034	0.019	0.061	0.007
Peptoclostridium	0.011	0.013	0.057	0.008	0.003	0.018	0.015	0.003	0.021	0.006	0.033	0.002	0.006	0.003	0.146	0.015	0.01	0.001	0.004	0.006	0.033	0.008	0.021	0.008	0.005	0.041	0.019	0.011	0.036	0.018	0.013	0.012	0.011	0.014	0.006	0.003	0.513	0.074	0.013	0.004	0	0.267	0	0.002	0.047	0	0	0	0
Actinomycetaceae_Family	0.011	0	0	0	0	0.002	0.001	0	0.001	0	0.008	0.004	0	0	0	0.022	0	0	0	0	0	0.001	0.003	0.002	0	0.001	0.001	0	0.002	0.002	0.002	0	0	0	0	0.002	0	0	0	0	0	0	0	0	0	0	0	0	0
Anaerobacterium	0.01	0.055	0.012	0.028	0.037	0.008	0.075	0.024	0.058	0.372	0.026	0.002	0.003	0.019	0.211	0	0.005	0.002	0.002	0.019	0.073	0.01	0.008	0.035	0.025	0.231	0.103	0.037	0.042	0.089	0.106	0.048	0.008	0.013	0.007	0.002	0.003	0	0	0.002	0.002	0	0	0	0	0	0	0	0.037
Enterorhabdus	0.011	0.092	0	0.006	0.003	0.089	0.002	0.003	0.004	0.001	0.004	0	0.001	0.005	0.007	0	0	1.066	0.001	0.184	0.012	0.005	0	0.048	0.007	0.001	0.003	0	0.007	0	0.002	0.003	0.001	0.098	0.073	0	0.014	0	0.018	0	0	0.015	0.176	0	0	0	0.005	0	0.002
Acidaminococcus	0.01	0.002	0	0.01	0	0	0	0.019	0.356	0	0.004	0	2.226	0.001	0	0	0	0.001	0.006	0.013	0.003	0.406	0.326	0.007	0	0.019	0	0.011	0	0.002	0.002	0.006	0.475	0	0.003	1.245	0.165	0.003	0.294	0	0	2.45	1.915	0	0	0	0.002	0	0.054
Mangroviflexus	0.009	0	0.002	0	0	0	0	0	0	0	0	0	0	0	0.001	0	0	0	0	0.001	0	0	0.011	0	0	0.007	0	0	0	0	0	0	0	0	0.002	0	0	0	0	0	0	0	0	0	0	0	0	0	0
Enterococcus	0.01	0.2	0.019	0.023	0.028	0.025	0.015	0.074	0.066	0.094	0.03	0.051	0.039	0.029	0.483	0.093	0.01	0.066	0.015	0.012	0.025	0.126	0.012	0.011	0.003	0.045	0.033	0.051	0.063	0.017	0.041	0.01	0.08	0.129	0.012	0.034	0.003	0.003	0.003	0.22	0.008	0	0.136	0.002	0.022	0.146	0.014	0	0.012
Akkermansiaceae_Family	0.009	0	0	0.002	0.007	0	0.004	0.002	0.001	0	0	0	0	0	0	0.006	0.007	0	0.008	0	0	0	0.003	0.001	0.001	0.017	0.002	0	0	0.011	0.009	0.001	0	0	0	0	0	0	0	0.002	0	0	0	0	0	0	0	0	0
Thermoanaerobacterales Family III. Incertae Sedis_Family	0.009	0.014	0	0.005	0	0	0.003	0	0.003	0.001	0	0	0	0	0	0.004	0.002	0.004	0	0.003	0	0	0	0	0	0	0.001	0.002	0	0.001	0	0	0.005	0.001	0	0	0	0	0	0	0	0	0.002	0	0	0	0	0	0
Facklamia	0.009	0.002	0.002	0.002	0	0	0.004	0.005	0	0	0.001	0	0.001	0.004	0	0	0.001	0	0	0.003	0.005	0.004	0.005	0.004	0	0.007	0	0.002	0	0	0	0.001	0.001	0.012	0.002	0	0	0	0	0	0	0	0	0	0	0	0.002	0	0
Dysgonomonas	0.008	0	0	0	0	0.002	0.001	0.002	0.001	0	0.003	0	0.002	0.008	0	0	0.002	0.001	0	0.004	0.009	0	0	0.003	0.002	0.01	0	0	0.002	0.006	0.003	0.001	0.003	0	0.002	0	0	0	0	0	0.002	0	0	0	0	0	0	0	0
Victivallis	0.008	0	0	0	0	0	0	0	0	0	0.006	0	0	0	0.015	0.005	0.001	0	0	0	0.003	0	0	0	0	0	0	0.005	0	0.006	0	0	0	0	0	0	0	0	0	0.039	0.002	0	0	0.004	0	0	0.002	0	0.253
Tetragenococcus	0.008	0.006	0.005	0.009	0.006	0.002	0.001	0.002	0.005	0.002	0.004	0.003	0	0.001	0.001	0	0.004	0.004	0.005	0.003	0	0.005	0.014	0.008	0.008	0.001	0.003	0.007	0.002	0.001	0.006	0	0.005	0.003	0.003	0.002	0	0	0.005	0	0	0	0	0	0.003	0	0	0	0
Coenonia	0.008	0	0	0.001	0	0	0	0	0	0.001	0.033	0	0	0	0	0.007	0	0	0.001	0	0	0	0	0	0	0	0	0	0	0	0	0	0.001	0	0	0	0.014	0	0	0	0	0	0.003	0	0	0	0	0	0
Desulfovibrionaceae_Family	0.008	0.002	0.01	0	0.002	0.004	0	0.003	0	0	0.003	0	0	0.004	0.007	0.001	0.002	0.001	0.001	0	0.001	0.001	0.003	0.002	0.003	0.003	0.002	0.012	0.029	0.009	0.006	0.008	0.074	0	0.002	0.013	0	0	0	0.004	0.002	0.007	0	0	0	0	0	0.003	0
Holdemanella	0.008	6.071	0.007	3.806	0.004	0.01	4.797	0.061	0.001	0.003	0.005	0.007	0.002	0.801	0.001	0.003	0.002	8.535	0.003	0	0.001	0.005	0.001	0.001	0.004	0	0.002	0.008	0.009	0.003	0.005	0.003	1.277	15.721	0	0.002	0.165	0	1.618	0.002	3.476	1.576	0.168	0	0	0.006	0.002	5.373	0
Paraeggerthella	0.008	0	0	0	0.002	0.004	0	0	0	0	0	0	0	0	0	0	0	0.011	0	0	0.001	0.003	0	0.001	0	0	0.363	0	0.002	0.001	0	0	0	0	0	0	0	0	0	0	0	0	0	0	0	0	0	0	0
Clostridiales Family XIII. Incertae Sedis	0.008	0.045	0	0.011	0.064	0.094	0.002	0.044	0.016	0.153	0.016	0.105	0.006	0.043	0.007	0.002	0.026	0.006	0	0.018	0.006	0.136	0.058	0.008	0.001	0.023	0.218	0.012	0.084	0.018	0.026	0.029	0.014	0.012	0.002	0.018	0.031	0.006	0	0.094	0.004	0	0.076	0.084	0	0.018	0.796	0.011	0.042
Thermoanaerobacteraceae_Family	0.008	0.013	0	0.001	0.003	0	0.016	0	0.003	0	0	0.001	0	0	0.007	0.005	0.002	0.002	0.001	0	0	0	0	0	0.003	0.015	0.048	0.009	0.005	0.002	0	0	0.003	0.004	0	0	0	0	0	0	0	0	0	0	0	0	0.014	0	0.027
Leuconostoc	0.008	0.081	0.024	0.019	0.002	0.002	0.003	0.006	0.083	0.006	0.001	0.005	0.039	0.001	0	0.005	0.005	0.037	0.001	0	0.01	0.003	0.001	0.008	0.004	0	0.002	0	0.005	0.002	0.004	0.003	0.001	0.017	0.002	0.002	0.015	0	0	0	0.011	0.037	0	0	0.006	0.004	0.063	0.003	0
Robinsoniella	0.008	0	0.002	0.007	0.002	0	0.035	0.002	0.011	0	0.012	0.001	0.005	0.001	0.031	0	0	0.004	0.002	0.001	0.009	0.002	0.005	0.005	0	0	0.002	0.004	0.007	0.005	0.005	0	0.001	0.003	0.001	0.003	0	0	0	0	0.027	0	0.002	0	0	0	0.002	0	0
Synergistaceae_Family	0.008	0.002	0.007	0.002	0.003	0.002	0.03	0.012	0.007	0.001	0.005	0.001	0	0.001	0.012	0.014	0.029	0.072	0.004	0.023	0.017	0.001	0.012	0.098	0.003	0.039	0.014	0.096	0.002	0.024	0.014	0.004	0.002	0.007	0.002	0.002	0	0	0	0.027	0.002	0	0.379	0.004	0	0	0.002	0	0.015
Intestinibacter	0.007	0.064	0.172	0.069	0	0.233	0	0.111	0.689	0.004	0.025	0.032	0.001	0	0.003	0.006	0.012	0.001	0.001	0.014	0.007	0.073	0.007	0.016	0	0	0.011	0	0.179	0	0.041	0.043	0.022	0.016	0.004	0.022	2.19	0.228	0	0.115	0.088	0.091	0.076	0.036	0.008	0.035	0.029	0.003	0.245
Marinoscillum	0.007	0	0	0	0	0	0.001	0	0	0	0	0	0	0	0	0.005	0	0	0	0	0	0	0	0	0	0.001	0.002	0	0	0	0	0	0	0	0	0	0	0	0	0	0	0	0	0	0	0	0	0	0
Oceanirhabdus	0.006	0.002	0.002	0	0	0	0.013	0.003	0	0	0	0.003	0.002	0.002	0.003	0.004	0.002	0.001	0	0.003	0.004	0.003	0.002	0.001	0.001	0.009	0.003	0	0.005	0.007	0.005	0.001	0.002	0.001	0.004	0.003	0	0	0	0	0	0	0	0	0	0	0	0	0
Verrucomicrobiaceae_Family	0.007	0	0	0.002	0	0	0.024	0	0	0	0.001	0	0	0	0.14	0.001	0.001	0	0.001	0.001	0	0	0	0	0	0	0.001	0.027	0	0.002	0.002	0	0	0	0	0	0	0	0	0	0	0	0.002	0	0	0	0	0	0.616
Alicyclobacillus	0.007	0	0	0	0	0	0.001	0	0	0	0.001	0	0	0	0.012	0.006	0	0	0	0	0	0	0	0	0	0.004	0.017	0	0	0	0	0	0.001	0	0	0	0	0	0.005	0	0	0	0	0	0	0	0	0	0
Kroppenstedtia	0.006	0	0	0	0	0	0.001	0	0	0	0	0	0	0	0.005	0.078	0	0.001	0	0.004	0.002	0	0	0.001	0	0.003	0.001	0	0.003	0	0	0	0.001	0	0	0	0	0	0	0	0	0	0	0	0	0	0	0	0
Peptostreptococcaceae_Family	0.007	0.002	0.042	0.005	0	0.01	0.052	0.007	0.007	0.009	0.003	0	0	0	0.004	0.094	0	0	0.014	0.001	0.017	0.007	0.005	0.007	0	0.016	0.004	0.002	0.011	0.003	0.002	0.001	0.005	0.003	0.001	0	0	0	0	0.002	0	0	0	0.002	0	0	0	0	0.01
Marinilabiliaceae_Family	0.007	0	0	0	0	0	0	0	0	0	0	0	0	0	0	0.007	0	0	0	0.006	0.004	0.003	0.001	0	0	0.001	0	0	0	0.001	0	0	0.001	0	0	0.003	0	0	0	0	0	0	0	0	0	0	0	0	0
Uncultured_Family	0.005	0	0	0	0	0	0.001	0	0.001	0	0	0	0	0	0.005	0	0	0	0	0.001	0	0.001	0.002	0.001	0	0.001	0	0	0.002	0	0.002	0	0.002	0.002	0	0.002	0	0	0	0	0	0	0	0	0	0	0	0	0
Peptostreptococcus	0.006	0	0	0	0.005	0.002	0	0	0.015	0.001	0.014	0.001	0.007	0.001	0	0.004	0	0	0	0	0.004	0.004	0	0.001	0	0.003	0	0	0.005	0.004	0	0	0	0.001	0.001	0.002	0.014	0.006	0	0.004	0	0	0.018	0.002	0.003	0.001	0.002	0	0.071
Uncultured_Family	0.005	0	0	0.002	0	0	0.007	0	0	0	0.001	0	0	0.001	0	0.005	0	0	0.001	0	0	0	0	0	0	0.001	0.004	0.004	0.002	0.001	0	0	0.003	0.003	0	0	0	0	0	0	0	0	0	0	0	0	0	0	0
Thermoleophilum	0.005	0	0.002	0	0	0	0	0	0	0.001	0.001	0	0	0	0	0.047	0	0	0	0	0	0	0	0	0	0	0	0	0	0	0.002	0	0	0	0	0	0	0	0	0	0	0	0	0	0	0	0	0	0
Alloprevotella	0.005	0	0	0	0	0	0.002	0	0	0	0	0	0	0.007	0	0	0	0.088	0	0.15	0	0	0.001	0	0	0	0	0	0	0.001	0	0	0	0.249	0.004	0	0.672	0	5.07	0	0	0	0	0	0	0.003	0	0	0
Anaerosporobacter	0.005	0.008	0.002	0.04	0.002	0.01	0	0.01	0.004	0.016	0.001	0.001	0.005	0.019	0.057	0	0.01	0.001	0.008	0.014	0.023	0.034	0.02	0.015	0.001	0.001	0.038	0.011	0.02	0.027	0.012	0.003	0.006	0.002	0.001	0.002	0	0.003	0	0.002	0.004	0.002	0.002	0.006	0	0.001	0.007	0.012	0.012
Pseudobutyrivibrio	0.005	0.01	0.007	0	0.013	0	0.063	0.003	0.002	0	0.03	0	0.008	0.004	0	0	0.005	0.002	0.004	0	0.005	0	0.026	0.001	0	0.004	0	0.007	0	0.001	0.239	0	0.002	0.001	0	0	0	0	0	0	0	0	0	0	0	0	0	0	0
Moryella	0.006	0	0	0	0	0	0	0.007	0.003	0.007	0.002	0.001	0	0.012	0.004	0	0	0	0.003	0.004	0.003	0	0.001	0.002	0.001	0.003	0.005	0.004	0.003	0.001	0	0.003	0.009	0	0.001	0.004	0	0	0.003	0.022	0.007	0.015	0.002	0	0	0	0	0.003	0.005
Paenibacillus	0.005	0.027	0	0.002	0.002	0.004	0.004	0.002	0.004	0	0	0.001	0.001	0	0.276	0.125	0.001	0.001	0.003	0	0.003	0.005	0.002	0.001	0	0.005	0.007	0.006	0.003	0.003	0.003	0.001	0.001	0	0	0.002	0	0.003	0.003	0	0	0	0	0	0	0	0	0	0
Oribacterium	0.006	0.003	0	0.002	0	0.014	0.019	0.003	0.005	0.002	0.002	0.011	0.007	0.003	0.001	0.004	0.003	0	0.003	0.014	0.016	0.005	0.028	0.012	0.003	0	0.03	0.018	0.036	0.002	0.011	0.002	0.005	0.003	0.004	0.004	0.003	0	0.325	0.005	0.002	0.005	0.002	0	0.009	0	0.002	0.045	0
Cytophagaceae_Family	0.005	0.002	0	0.001	0.002	0	0	0.002	0.001	0	0	0.003	0.001	0.004	0.003	0.04	0	0.001	0	0.008	0	0	0.001	0	0	0.001	0.006	0.011	0	0.003	0.005	0.003	0.051	0.001	0.004	0	0	0	0	0	0	0	0	0	0	0	0	0	0
Pedobacter	0.005	0	0	0	0	0	0	0.007	0	0	0	0	0	0	0.003	0.038	0	0	0	0	0.001	0.001	0	0	0	0.004	0.001	0	0	0	0	0	0	0	0	0	0	0	0.003	0	0	0	0	0	0	0	0	0	0
Desulfomicrobium	0.005	0	0.002	0.001	0	0	0	0	0	0	0	0	0	0.003	0.002	0.006	0.002	0	0	0	0.003	0	0	0	0.001	0	0.002	0.002	0.003	0.004	0	0	0.005	0.001	0.001	0	0	0	0	0	0	0	0	0	0	0	0	0	0
Paenibacillaceae_Family	0.004	0.005	0.002	0.002	0	0	0.007	0	0.008	0.003	0.003	0	0	0	0.005	3.692	0.001	0.001	0.004	0.001	0	0.001	0	0	0.001	0.003	0.007	0.002	0.003	0.002	0.002	0	0.005	0.003	0	0	0	0	0	0.002	0	0	0	0.002	0	0	0.002	0	0.002
Mogibacterium	0.004	0.008	0	0.004	0.015	0.004	0.004	0.004	0	0	0.003	0.004	0	0	0.005	0.004	0	0.014	0	0.006	0.005	0.006	0.004	0.007	0.009	0.003	0.004	0.007	0.008	0.004	0.002	0.024	0.01	0.007	0.004	0.003	0.006	0.036	0.003	0	0.013	0	0.005	0	0	0.001	0	0	0
Olsenella	0.004	0.055	0.005	0.057	0.151	0.735	0	0.01	0.101	0.007	0.003	0.004	0.003	0.074	0.024	0.004	0	0.008	0	0.095	0.001	0.009	0.004	0.001	0.001	0	0.004	0.013	0.122	0.027	0	0.022	0.066	0.052	0	0.006	0	0	0.028	0	0.002	0	0.215	0	0	0.01	0	0.001	0
null_Family	0.004	0	0	0	0	0	0.078	0.002	0.001	0.003	0.004	0.001	0.005	0.006	0.003	0	0	0	0	0.001	0.008	0.01	0	0.001	0	0.045	0.02	0.004	0.003	0	0.023	0	0.011	0.002	0	0	0	0	0	0	0	0	0	0	0	0	0	0	0
Thermoactinomyces	0.004	0	0.002	0.001	0	0	0.007	0.005	0	0	0	0.001	0	0	0	0.007	0	0.001	0	0	0.001	0.004	0	0	0	0.007	0	0.002	0	0	0.002	0.003	0	0.003	0.001	0	0	0	0	0	0	0	0	0	0	0	0	0	0
Oxalobacter	0.004	0.002	0.005	0.001	0.002	0	0	0	0	0	0	0	0	0	0.001	0.013	0.001	0	0.01	0	0.003	0.014	0	0	0	0.009	0.011	0.039	0.043	0.005	0	0	0.011	0.001	0	0	0	0	0	0	0	0	0.022	0.039	0	0	0.009	0	0.002
Salimesophilobacter	0.004	0.004	0	0	0	0	0.024	0.009	0.001	0	0	0	0	0	0.001	0	0.001	0	0	0.001	0	0	0.009	0	0	0.001	0	0	0.004	0.005	0.003	0.001	0	0.002	0	0	0	0	0	0	0	0	0	0	0	0	0	0	0
Leeuwenhoekiella	0.004	0	0	0	0	0	0	0	0	0	0	0	0	0	0	0	0	0	0	0	0	0	0	0	0	0	0	0	0	0.001	0	0	0	0	0	0	0	0	0	0	0	0	0	0	0	0	0	0	0
Caldicellulosiruptor	0.004	0.008	0.005	0.004	0.006	0.004	0	0.003	0.004	0.005	0	0.002	0.007	0.003	0.004	0.125	0	0.009	0.002	0.001	0.001	0.005	0.001	0.003	0	0.004	0.38	0	0.005	0.001	0.004	0.001	0.002	0.005	0.004	0	0	0	0	0	0	0	0	0	0	0	0	0	0
Bacillus	0.004	0.011	0.004	0.001	0	0.006	0.403	0.003	0.006	0.006	0.011	0.002	0.006	0.003	0.022	0.004	0.001	0.003	0.001	0.004	0.002	0.006	0.002	0.004	0.005	0.13	0.014	0.002	0.015	0.666	0.002	0.003	0.002	0.016	0.001	0.006	0.009	0	0	0	0	0	0	0	0	0	0	0	0
Cohnella	0.004	0	0	0	0	0.002	0	0	0	0	0	0	0	0	0	0	0	0	0	0	0	0	0	0	0	0	0	0	0	0	0	0	0.001	0	0	0	0	0	0	0	0	0	0	0	0	0	0	0	0
Catabacteriaceae_Family	0.004	0	0	0.001	0.005	0.008	0.003	0.009	0	0.001	0	0.001	0	0	0.019	0	0.006	0	0	0	0.001	0.004	0	0.002	0.003	0.009	0.001	0.005	0.002	0	0.003	0.001	0.001	0	0.001	0	0	0	0	0	0	0	0	0	0	0	0.002	0	0.007
Flammeovirgaceae_Family	0.004	0	0	0.001	0.003	0.002	0.008	0	0	0	0	0.001	0	0.007	0.012	0.001	0	0	0	0.001	0.001	0	0.003	0	0	0	0.004	0	0	0.001	0.003	0	0.002	0.001	0	0	0	0	0	0	0	0	0	0	0	0	0	0	0
Chitinophagaceae_Family	0.004	0.002	0	0	0	0	0.008	0	0.001	0	0	0.001	0.004	0	0.001	0.003	0	0	0	0	0.003	0.004	0.001	0.001	0.001	0	0.001	0	0	0	0.005	0.001	0	0.001	0.004	0.002	0	0	0	0	0	0	0	0	0	0	0	0	0
Natranaerobiaceae_Family	0.004	0.002	0	0	0	0	0.003	0.002	0	0	0	0.001	0	0.007	0.052	0	0	0	0	0	0	0	0	0	0	0.051	0.005	0.004	0	0.001	0	0	0.002	0	0	0	0	0	0	0	0.002	0	0	0	0	0	0	0	0
Dethiosulfovibrio	0.004	0	0	0	0	0	0.008	0	0	0	0.947	0	0	0	0.026	0.019	0	0	0.001	0	0	0	0	0	0	0.001	0.002	0.007	0	0.019	0.002	0	0	0.001	0	0	0	0	0	0.002	0	0	0	0	0	0	0.003	0	0.022
Hespellia	0.003	0.104	0.083	0.103	0.092	0.172	0.199	0.114	0.089	0.186	0.149	0.096	0.011	0.022	0.79	0.028	0.018	0.118	0.103	0.024	0.048	0.092	0.063	0.104	0.088	0.046	0.032	0.03	0.118	0.123	0.027	0.102	0.035	0.049	0.406	0.025	0.011	0.089	0.003	0.025	0.009	0.022	0.055	0.054	0.003	0.038	0.048	0.001	0.093
Collinsella	0.004	1.868	4.05	1.344	4.537	1.933	1.326	8.479	8.068	4.52	2.384	4.234	7.206	0.863	0.273	0.568	0.186	7.844	1.021	0.436	0.731	0.007	0.263	0.652	0.711	0.434	0.222	0.292	1.37	1.266	0.622	1.938	1.215	7.418	0.012	2.882	1.342	3.469	0.573	0.63	0.253	2.272	8.514	2.283	7.251	0.026	4.685	2.136	2.6
Parvibacter	0.004	0	0.002	0.007	0.01	0.031	0.007	0	0.001	0.002	0.004	0	0	0	0.001	0.004	0	0.001	0.003	0.004	0.001	0.034	0.001	0.002	0.001	0.006	0.001	0	0.004	0	0.006	0.001	0	0	0	0	0.006	0.089	0.008	0	0	0	0.069	0	0	0	0	0	0
Parvimonas	0.004	0	0	0.002	0.002	0	0	0	0.025	0.007	0.003	0	0.002	0	0	0	0.001	0	0	0	0.001	0	0	0.001	0	0.001	0.004	0	0.008	0	0	0	0	0.001	0.002	0	0	0.009	0	0.002	0	0	0.02	0.002	0.006	0.003	0	0	0.056
Desulfitobacterium	0.004	0.004	0	0	0.002	0.006	0.003	0	0	0	0	0.003	0	0.003	0.301	0.026	0.001	0	0	0	0	0	0	0	0	0.002	0.003	0.002	0.003	0	0	0	0.001	0	0	0	0.003	0.003	0.003	0	0	0	0	0	0	0	0	0	0
Bifidobacteriaceae_Family	0.004	0.011	0.002	0.004	0.005	0.008	0.011	0.002	0.008	0.014	0.003	0.001	0.002	0.006	0.146	0.026	0.003	0.007	0	0	0.007	0.02	0.012	0.002	0.012	0.033	0.002	0	0.032	0.001	0.009	0.022	0.005	0	0	0.002	0	0	0	0.002	0.002	0	0.002	0	0	0	0.002	0	0
Hazenella	0.004	0.002	0	0	0	0	0.001	0.002	0	0	0	0	0	0	0.03	0	0	0	0	0.001	0.001	0	0	0	0.001	0	0	0	0.002	0	0	0	0.001	0	0	0	0	0	0	0	0	0	0	0	0	0	0	0	0
Thermosinus	0.003	0	0	0	0	0	0	0	0	0	0.001	0	0.002	0	0	0.001	0	0	0.003	0.001	0.001	0.001	0	0	0	0	0	0.002	0	0.001	0	0.001	0.002	0	0	0	0	0	0	0	0	0	0	0	0	0	0	0	0
Persicitalea	0.003	0	0	0	0	0.002	0.001	0	0	0	0	0	0	0	0	0	0	0	0	0	0	0	0	0	0	0	0	0	0	0	0	0	0.001	0	0	0	0	0	0	0	0	0	0	0	0	0	0	0	0
Geodermatophilaceae_Family	0.003	0	0	0	0	0	0	0	0	0	0.003	0	0	0	0	0	0	0	0	0	0	0	0	0.002	0	0	0	0	0	0.001	0	0	0	0	0	0	0	0	0	0	0	0	0	0	0	0	0	0	0
Lacibacterium	0.003	0	0	0	0	0	0	0	0	0	0.016	0	0	0	0.009	0	0	0	0	0	0.004	0	0	0.001	0	0	0	0	0.002	0	0	0	0	0	0	0	0	0	0	0	0	0	0	0	0	0	0	0	0
Desulfonema	0.003	0	0	0	0	0.002	0	0	0	0	0.001	0	0	0	0.003	0.001	0.001	0	0.001	0	0	0	0	0.006	0	0	0	0	0	0	0	0	0	0	0	0	0	0	0	0	0	0	0	0	0	0	0	0	0
Tannerella	0.003	0	0	0	0	0.002	0	0	0	0	0.182	0.001	0	0	0.013	0	0.002	0	0	0.001	0.001	0	0	0.004	0	0.001	0	0.002	0	0.014	0.003	0	0.001	0	0.001	0	0	0	0	0	0	0	0	0	0	0	0	0	0
Paludibacter	0.003	0.005	0	0	0	0	0	0	0	0.004	0.001	0	0.001	0.002	0.004	0.041	0.004	0	0.001	0.001	0	0	0	0.003	0	0	0	0	0	0.001	0.002	0.001	0	0.001	0.003	0.004	0	0	0	0	0	0	0	0	0	0	0	0	0
Anaerobranca	0.002	0.002	0	0	0	0	0.079	0	0	0	0	0	0	0	0	0	0.002	0	0	0	0	0	0	0	0.001	0	0	0.002	0	0	0	0	0	0	0	0	0	0	0	0	0	0	0	0	0	0	0	0	0
Gordonibacter	0.003	0.007	0.022	0.021	0.28	0.033	0	0.06	0.002	0.03	0.023	0	0.012	0.004	0.004	0.001	0.011	0.017	0.003	0.007	0.001	2.779	0.045	0.004	0.01	0.155	0.02	0	0.023	0.007	0.008	0.1	0.011	0.003	0.016	0.028	0.003	0.124	0	0.066	0	0.002	0.002	0.013	0	0.01	0.005	0.026	0.005
Caldicoprobacter	0.002	0.002	0.002	0	0.002	0.002	0.003	0	0	0.002	0	0.001	0	0.001	0	0.002	0.001	0.001	0.004	0	0	0	0.004	0.002	0.001	0.001	0.002	0.002	0	0.002	0.002	0	0.001	0	0	0.002	0	0.003	0	0	0	0	0	0	0	0	0	0	0
[0]Bacteria;[1]Firmicutes;[2]Tissierellia;[3]null;[4]null;null	0.003	0	0	0	0	0	0.001	0	0	0.001	0.004	0	0	0.001	0	0	0	0	0	0	0	0	0	0.101	0	0	0.009	0	0.006	0	0	0	0.001	0	0	0	0	0	0	0.004	0	0	0.008	0	0	0	0	0.003	0
Anaerophaga	0.002	0	0	0	0	0	0	0	0	0	0.002	0	0.001	0	0.005	0	0	0	0	0	0	0	0	0	0	0	0	0	0	0	0.002	0	0	0	0	0	0	0	0	0	0	0	0	0	0	0	0	0	0
Corynebacterium	0.003	0.02	0.006	0	0	0.004	0.008	0	0.002	0.003	0.001	0.001	0.001	0	0.031	0.021	0	0	0	0.005	0.01	0.003	0	0.001	0.002	0	0.001	0	0.005	0.001	0	0.01	0.001	0.002	0.001	0	0.003	0.006	0.003	0	0	0.002	0.01	0	0	0.003	0.009	0.004	0
Heliobacteriaceae_Family	0.003	0.002	0	0	0.002	0	0.003	0.002	0.003	0	0	0	0	0	0	0	0	0	0	0	0	0.001	0	0	0	0.001	0	0.002	0	0	0	0	0	0	0	0	0	0	0	0	0	0	0	0	0	0	0	0	0.002
Novispirillum	0.003	0	0	0	0	0	0	0	0	0	0	0	0	0	0	0	0	0	0	0	0	0	0	0	0	0	0	0	0	0	0	0	0	0	0	0	0	0	0	0	0	0	0	0	0	0	0	0	0
Sphingobacteriaceae_Family	0.003	0	0	0	0	0	0	0.002	0	0	0	0	0	0.007	0.022	0.057	0.003	0	0	0.003	0.022	0	0.001	0.001	0	0.044	0	0.004	0	0	0	0	0.001	0	0	0.002	0	0	0	0	0	0	0.002	0	0	0	0	0	0
Saccharofermentans	0.003	0.007	0	0.005	0	0	0.029	0.002	0.003	0	0.007	0	0	0.001	0	0.001	0.003	0	0	0.01	0	0.003	0.008	0.005	0.001	0	0.004	0.009	0.005	0.019	0.005	0	0	0.003	0	0	0.003	0	0	0	0	0	0.007	0	0	0	0.003	0	0.017
Dethiobacter	0.002	0.002	0	0	0	0	0	0	0	0	0	0	0	0	0.002	0	0	0	0	0	0	0	0	0	0	0.229	0	0	0.002	0	0	0	0	0	0	0	0	0	0	0	0	0	0	0	0	0	0	0	0
Verrucosispora	0.003	0	0	0.024	0.005	0.008	0	0.007	0.001	0.012	0	0.011	0.082	0.006	0.003	0.051	0.001	0.002	0.064	0.145	0.029	0.004	0.008	0.001	0.001	0	0.006	0.002	0.002	0.003	0.004	0.041	0	0	0	0.002	0	0	0	0	0	0	0	0	0	0	0	0	0
Fodinicurvata	0.002	0	0	0	0	0	0	0	0	0	0	0	0	0	0	0	0	0	0	0	0	0	0	0	0	0	0.002	0	0	0	0	0	0	0	0	0	0	0	0	0	0	0	0	0	0	0	0	0	0
Geosporobacter	0.003	0	0	0	0	0	0	0	0	0	0	0	0	0	0	0.002	0	0	0	0	0	0	0	0	0	0	0	0	0	0	0	0	0	0	0	0	0	0	0	0	0	0	0	0	0	0	0	0	0
Megasphaera	0.002	0	0	0	0	0.002	0	0.002	0.003	0	0.04	0.008	2.328	0	0	0.007	0.002	0	0.001	3.756	0.805	0	0.001	0.001	0	0.087	0	0	0	0.001	0.005	0	0.003	0	0.001	0	26.483	0.003	2.548	0.002	0.002	6.937	6.541	0	0.003	0.023	0.435	0.011	0
Weissella	0.003	0.011	0	0.057	0.002	0.006	0.134	0.003	0.114	0.001	0.001	0.001	0.005	0.003	0.321	0.003	0.006	0.001	0	0.005	0.001	0.005	0.003	0.004	0.001	0.004	0.014	0.002	0.006	0.076	0.002	0.008	0.003	0.002	0.007	0.002	0.012	0	0	0	0	0	0.233	0	0	0.009	0.144	0	0
Pediococcus	0.003	0.008	0	0.004	0	0.008	0.001	0.002	0.01	0.006	0	0	0	0.002	0.006	0.003	0	0.003	0.001	0.001	0	0	0	0	0	0.004	0	0.006	0.002	0.003	0.005	0.001	0.002	0.002	0	0.006	0	0.003	0	0	0	0	0.334	0	0.003	0	0	0	0
Labilitrichaceae_Family	0.003	0	0	0	0	0	0	0	0	0	0	0	0	0	0	0	0	0	0	0	0	0	0	0	0	0	0	0	0	0	0	0	0	0	0	0	0	0	0	0	0	0	0	0	0	0	0	0	0
Sagittula	0.003	0	0	0	0	0	0	0	0	0	0	0	0	0	0	0	0	0	0	0	0	0	0	0	0	0	0	0	0	0	0	0	0	0	0	0	0	0	0	0	0	0	0	0	0	0	0	0	0
Porphyromonas	0.002	0.002	0.004	0.005	0.002	0.012	0.049	0.019	0.003	0.001	0.09	0.003	0.005	0.008	0.086	0.018	0	0	0	0.004	0.008	0.003	0.005	0.394	0.013	0.195	0.026	0.013	0.029	0.003	0.002	0.01	0.011	0.001	0.004	0	0.006	0	0.161	0	0	0	0.02	0	0.014	0	0.007	0.006	0.193
Methylococcaceae_Family	0.003	0	0	0.001	0	0	0	0	0	0	0	0	0	0	0	0.015	0	0.001	0	0	0	0.001	0	0	0	0	0	0	0.002	0	0.002	0	0	0	0	0	0	0	0	0	0	0	0	0	0	0	0	0	0.005
Actinoplanes	0.003	0.002	0	0.044	0.025	0.031	0.016	0.009	0.008	0.011	0	0.032	0.028	0.005	0.005	0.024	0.001	0.007	0.003	0.06	0.024	0.005	0.002	0.002	0.011	0.007	0.03	0	0.004	0.003	0	0.008	0.001	0	0.001	0.002	0	0.003	0	0	0	0	0	0	0	0	0	0	0
Micromonosporaceae_Family	0.003	0.003	0	0	0	0.002	0.007	0	0.004	0.003	0.004	0.001	0	0	0.003	0.017	0	0.001	0	0	0.009	0.003	0.001	0	0.001	0.004	0.004	0	0.002	0.003	0	0.001	0	0.001	0	0	0	0	0	0	0	0	0	0	0	0	0	0	0
Fusibacter	0.003	0.002	0	0	0	0	0	0	0	0	0	0	0	0	0	0	0	0	0	0	0	0	0	0	0	0	0.002	0	0	0	0	0	0	0	0	0	0	0	0	0	0	0	0	0	0	0	0	0	0
Niveispirillum	0.003	0	0	0	0	0	0.013	0	0	0	0	0.001	0	0	0	0	0	0	0	0	0	0.001	0	0	0	0	0	0	0	0	0.002	0	0	0	0	0	0	0	0	0	0	0	0	0	0	0	0	0	0
Sporacetigenium	0.003	0	0.002	0.001	0	0	0	0	0	0.001	0.001	0	0	0	0.005	0	0.001	0.001	0.001	0.002	0	0	0	0	0	0.001	0	0	0.002	0	0.002	0	0.001	0	0	0	0	0	0	0	0	0	0	0	0	0	0	0	0
Pectinatus	0.001	0	0	0.001	0.002	0	0	0	0	0	0	0	0.002	0	0	0.001	0	0	0.003	0	0	0.001	0	0.001	0	0.782	0	0	0.002	0.001	0	0	0	0	0	0	0	0.024	0	0	0	0	0	0	0	0.001	0	0	0
Corallococcus	0.001	0	0	0	0	0	0	0	0	0	0	0	0.001	0	0.01	0	0.001	0.001	0	0.003	0	0.001	0	0	0	0	0.001	0	0	0	0	0	0	0	0	0	0.003	0	0	0	0	0	0	0	0	0	0	0	0
Fulvivirga	0.001	0	0	0	0	0	0	0	0	0	0	0	0	0	0	0	0	0	0	0	0	0	0	0	0	0	0	0	0	0	0	0	0	0	0	0	0	0	0	0	0	0	0	0	0	0	0	0	0
Caldalkalibacillus	0.001	0	0	0	0	0	0	0	0	0	0	0	0	0	0	0.001	0.001	0	0	0	0	0	0	0	0	0.003	0.001	0	0	0.001	0	0	0	0	0	0	0	0	0	0	0	0	0	0	0	0	0	0	0
Desulfitispora	0.001	0	0	0.001	0	0	0	0	0	0	0	0	0	0	0	0.007	0.001	0	0.001	0.001	0	0.001	0	0	0	0	0.001	0	0	0	0	0	0	0	0	0	0	0	0	0	0	0	0	0	0	0	0	0	0
Leptospira	0.001	0	0	0	0	0	0	0	0	0	0	0	0	0	0	0	0	0	0	0	0	0	0	0	0	0	0	0	0	0	0	0	0	0	0	0	0	0	0	0	0	0	0	0	0	0	0	0	0
Aerococcaceae_Family	0.001	0	0	0	0	0	0.001	0	0	0	0	0.003	0.001	0	0.001	0	0	0	0	0	0	0	0.001	0	0	0.001	0.002	0	0	0.001	0	0	0	0	0	0.002	0	0	0	0	0	0	0	0.002	0	0	0	0	0
Alkalitalea	0.001	0	0	0	0	0	0	0	0	0	0	0	0	0	0	0.002	0	0	0	0	0	0	0	0	0	0	0.001	0	0.002	0	0.002	0	0	0	0	0	0	0	0	0	0	0	0	0	0	0	0	0	0
Caulobacteraceae_Family	0.001	0	0	0	0	0	0	0	0.001	0	0	0	0	0	0.004	0.001	0	0	0.001	0	0	0.001	0	0.002	0	0	0	0	0	0	0	0	0	0.001	0	0	0	0	0	0	0	0	0	0	0	0	0	0	0
Actinokineospora	0.001	0.003	0	0.005	0.003	0	0.001	0	0.004	0.007	0.023	0	0.005	0	0	0	0	0.004	0.002	0.006	0.003	0.003	0.003	0	0.004	0	0.004	0	0.002	0	0	0.008	0	0	0	0	0	0	0	0	0	0	0	0	0	0	0	0	0
Geothrix	0.001	0	0	0	0	0	0	0	0	0	0	0	0	0	0	0.001	0.001	0	0	0	0	0	0	0	0	0	0	0	0	0	0	0	0	0	0	0	0	0	0	0	0	0	0	0	0	0	0	0	0
Halothermothrix	0.001	0	0	0	0	0	0	0	0	0	0	0	0	0	0	0.003	0	0	0	0	0	0.001	0	0	0	0.016	0	0	0	0	0	0	0	0	0	0	0	0	0	0	0	0	0	0	0	0	0	0	0
Pilibacter	0.001	0	0	0	0	0	0.001	0	0	0.005	0	0	0	0	0	0	0	0	0	0	0	0	0	0	0	0.004	0	0	0	0	0.002	0	0	0.001	0	0	0	0	0	0	0	0	0	0	0	0	0	0	0
Christensenellaceae_Family	0.001	0.156	0	0.037	0.005	0.002	0.812	0.026	0.034	0.007	0.854	0	0.001	0.009	0.472	0	0.008	0.002	0	0.032	0.099	0.007	0.014	0.019	0.022	0.628	0.096	0.19	0.035	1.744	0.098	0.007	0.01	0.043	0.002	0.003	0	0	0	0.022	0.088	0.002	0.018	0.011	0	0.001	0.374	0.001	0.682
Solitalea	0.001	0	0	0	0	0	0	0.002	0	0	0	0	0	0	0.006	0	0	0	0	0	0	0.003	0	0	0	0.01	0	0	0	0	0	0.001	0	0	0	0	0	0	0	0	0	0	0	0	0	0	0	0	0
Haloplasma	0.001	0	0	0	0	0	0	0	0	0	0	0	0	0	0	0	0	0	0	0	0.001	0	0	0.002	0	0.003	0	0	0.002	0	0	0	0	0	0	0	0	0	0	0	0	0	0	0	0	0	0	0	0
Lactococcus	0.001	0.003	0.024	0.021	0.002	0.075	0	0.005	0.061	0.093	0.039	0.092	0.289	0.001	0.004	0	0.002	0.143	0.001	0	0.004	0.061	0	0.004	0.007	0.003	0.014	0.016	0.023	0.015	0.004	0.003	0.001	0.015	0.002	0	0.028	0.009	0	0	0.004	0.007	0.005	0.009	0.022	0.014	0.026	0.018	0
Croceibacter	0.001	0	0	0	0	0	0	0	0	0	0	0	0	0	0	0	0	0	0	0	0	0	0	0	0	0	0	0	0	0	0	0	0	0	0	0	0	0	0	0	0	0	0	0	0	0	0	0	0
Streptomyces	0.001	0	0	0.004	0.006	0	0	0.002	0.001	0.003	0.06	0.004	0.011	0.005	0	0.005	0	0.002	0.004	0.006	0.012	0.001	0.005	0	0.002	0.002	0.003	0	0	0	0	0.001	0	0	0.008	0.002	0.006	0.006	0.008	0	0	0	0	0	0	0	0	0	0
Edwardsiella	0.001	0	0	0	0	0.006	0	0.002	0	0.001	0.001	0.004	0	0	0	0	0	0.001	0	0.003	0	0	0.005	0	0	0	0	0	0	0	0	0	0.002	0	0	0	0	0	0	0	0	0	0	0	0	0	0	0	0
Kineosporiaceae_Family	0.001	0.002	0	0	0	0	0	0	0.003	0.003	0	0	0	0	0	0.002	0	0	0	0	0.001	0.001	0	0.005	0	0	0	0	0	0	0	0.001	0	0	0	0	0	0	0	0	0.002	0	0	0	0	0	0	0	0
Chthonomonadaceae_Family	0.001	0	0	0.001	0.002	0	0	0	0	0	0	0	0	0.001	0	0	0	0.002	0	0.001	0	0	0	0	0	0.001	0	0	0.002	0	0	0	0	0	0.001	0.002	0	0	0	0	0	0	0	0	0	0	0	0	0
Caldicoprobacteraceae_Family	0.001	0.01	0.002	0.044	0.013	0.004	0.014	0.171	0.001	0.003	0.003	0	0	0.003	0.008	0.006	0	0	0	0.004	0.003	0	0.001	0.002	0.003	0.007	0.014	0.005	0.005	0.003	0.005	0.004	0.003	0.002	0	0.002	0	0	0	0	0.007	0	0	0	0	0	0	0	0.007
Algoriphagus	0.001	0	0	0	0	0	0	0	0	0	0	0	0	0	0	0.004	0	0	0	0	0	0	0	0	0	0	0	0	0	0	0	0	0	0	0	0	0	0	0	0	0	0	0	0	0	0	0	0	0
Lebetimonas	0.001	0	0	0	0	0	0	0	0	0	0	0	0	0	0	0	0	0	0	0	0	0	0	0	0	0	0	0	0	0	0	0	0	0	0	0	0	0	0	0	0	0	0	0	0	0	0	0	0
Couchioplanes	0.001	0.008	0	0.024	0.012	0.006	0.004	0.005	0.003	0.004	0.01	0.005	0.056	0.009	0.007	0.004	0.003	0.004	0.001	0.048	0.03	0.013	0.005	0.005	0.016	0	0.007	0.002	0.01	0.002	0.003	0.024	0.002	0	0	0.002	0	0	0	0	0	0	0	0	0	0	0	0	0
Pontibacillus	0.001	0	0	0	0	0	0	0	0	0	0	0	0	0	0	0	0	0	0.001	0	0	0	0	0	0	0	0	0	0	0	0	0	0.001	0.001	0.003	0	0	0	0	0	0	0	0	0	0	0	0	0	0
Propionispira	0.001	0	0	0	0	0	0	0	0	0	0	0	0	0	0	0	0.003	0	0	0	0	0	0	0	0	0	0	0	0	0	0	0	0	0	0	0	0	0	0.038	0	0	0	0	0	0.006	0	0	0	0
Thiorhodococcus	0.001	0	0	0	0	0	0	0	0	0	0	0	0	0	0	0	0	0	0	0	0	0	0	0	0	0	0	0	0	0	0	0	0.001	0	0	0	0	0	0	0	0	0	0	0	0	0	0	0	0
Syntrophobotulus	0.001	0.002	0	0	0	0	0.004	0	0	0	0	0	0	0	0.689	0	0	0	0	0	0	0	0	0	0.004	0.001	0.002	0	0.003	0	0	0	0.001	0	0	0	0	0	0	0	0	0	0	0	0	0	0	0	0
null_Family	0.001	0	0	0	0.002	0	0	0	0	0	0	0	0	0	0	0	0	0	0	0	0	0	0	0	0	0	0	0	0	0	0	0	0.001	0	0	0	0	0	0	0	0	0	0	0	0	0	0	0	0
Rhodanobacteraceae_Family	0.001	0	0	0.001	0	0	0	0	0	0	0	0	0	0	0	0	0	0	0	0	0	0	0	0	0	0	0	0	0.002	0.001	0.002	0	0	0	0	0	0	0	0	0	0	0	0	0	0	0	0	0	0
Pseudopedobacter	0.001	0	0	0	0	0	0	0	0	0	0.004	0	0	0	0.001	0.001	0.001	0	0	0	0	0	0	0.001	0	0	0.002	0	0	0	0	0	0	0	0	0	0	0	0	0	0	0	0	0	0	0	0	0	0
Desulfococcus	0.001	0	0	0	0	0	0	0	0.001	0	0	0.003	0	0.001	0	0	0	0	0	0	0	0	0	0	0	0	0	0	0	0	0	0	0	0	0	0	0	0	0	0	0	0	0	0	0	0	0	0	0
Eggerthella	0.001	0.183	0.054	0.017	0.933	0.138	0.062	0.06	0	0.038	0.108	0.004	0.313	0.031	0.002	0	0.014	0.089	0.034	0.006	0.018	0.21	0.207	0.05	0.265	0.158	0.033	0	0.028	0.01	0.059	0.245	0.03	0.095	0.063	0.217	0.003	0.675	0	0.148	0.015	0.003	0.054	0.093	0	1.817	0.006	0.294	0.142
Halotalea	0.001	0	0	0	0	0	0	0	0	0	0	0	0	0	0	0	0	0	0	0	0	0	0	0	0	0	0	0	0	0	0	0	0	0	0	0	0	0	0	0	0	0	0	0	0	0	0	0	0
Rickettsiaceae_Family	0.001	0	0	0	0	0	0	0	0	0	0	0	0	0	0	0	0	0	0	0	0	0	0	0	0	0	0	0	0	0	0	0	0	0	0	0	0	0	0	0	0	0	0	0	0	0	0	0	0
Senegalimassilia	0.001	0.003	0	0.888	0.002	0.008	0.374	0.011	0.422	1.31	0.832	0.001	0	0	0.025	0.345	0.001	0.786	0	0.014	0.001	0	0	0.149	0	0	0.001	0	0.002	0.345	0	0	0.001	0.002	0.001	0.002	0.04	2.402	0.015	0.205	0.024	0.024	0.361	0.168	0	0	0	0	0.022
Flavobacterium	0.001	0	0	0	0	0	0	0	0	0	0.052	0	0.001	0	0	0	0	0	0	0	0	0	0	0	0	0	0	0.002	0	0.033	0	0	0	0	0	0	0	0	0	0	0	0	0	0	0	0	0	0	0
Aminobacterium	0.001	0	0	0	0	0	0	0	0	0.003	0.004	0.001	0.001	0.001	0	0.002	0.002	0.001	0.001	0	0	0	0.003	0.003	0.001	0.007	0.001	0.004	0	0.004	0.003	0	0.001	0.002	0	0	0.003	0	0	0	0	0	0.002	0	0	0	0	0	0
Carnobacteriaceae_Family	0.001	0	0	0	0	0	0	0	0	0	0	0	0	0	0.007	0	0	0	0	0	0	0	0	0	0	0.001	0	0	0	0	0.002	0	0	0	0	0	0	0	0	0	0	0	0	0	0	0	0	0	0
Uncultured_Family	0.001	0.092	0.002	0.001	0.01	0	0	0.005	0.001	0	0.001	0.001	0.002	0.001	0.005	0.011	0.007	0	0	0.003	0.003	0.017	0.012	0.003	0.001	0	0.004	0.002	0	0.01	0	0.001	0.002	0.001	0.001	0.002	0	0	0	0	0	0	0	0	0	0	0	0	0
Tepidimicrobium	0.001	0	0	0	0	0.004	0.003	0.019	0	0	0.009	0	0	0	0.004	0.003	0	0	0	0	0.001	0	0	0.031	0.001	0.016	0.017	0	0.005	0.002	0	0	0.003	0	0	0	0	0	0	0	0	0	0	0	0	0	0	0	0
Desulfuromonas	0.001	0	0	0	0	0	0.004	0	0	0	0	0	0	0	0	0	0	0	0	0	0	0	0	0	0	0	0	0	0	0	0	0	0	0	0	0	0	0	0	0	0	0	0	0	0	0	0	0	0
Sutterellaceae_Family	0.001	0	0	0	0	0	0.013	0	0	0.001	0.001	0	0	0.176	0.003	0	0.002	0	0	0	0.007	0	0	0	0.001	0.001	0.001	0	0.002	0	0.002	0.001	0.002	0	0	0.005	0	0	0	0	0	0	0	0	0	0	0	0	0
Rhodobiaceae_Family	0.001	0	0	0	0	0	0	0	0	0	0	0	0	0	0	0	0	0	0	0.001	0	0	0	0.001	0	0	0	0	0	0	0	0	0	0	0	0	0	0	0	0	0	0	0	0	0	0	0	0	0
Clostridiales Family XVII. Incertae Sedis_Family	0.001	0	0.002	0.001	0.002	0.002	0	0.002	0	0.001	0	0.001	0	0	0	0.001	0	0	0.001	0	0	0.003	0	0	0	0.001	0.001	0	0	0	0	0	0.001	0	0	0	0	0	0	0	0	0	0	0	0	0	0	0	0
Acetitomaculum	0.001	0.015	0.017	0.009	0.006	0.01	0.028	0.008	0.008	0.008	0.093	0.012	0.003	0.007	0.027	0.017	0.018	0.002	0.008	0.009	0.001	0.06	0.01	0.016	0.008	0.028	0.009	0.004	0.009	0.019	0.006	0.011	0.033	0.012	0.001	0.005	0	0	0	0.002	0	0	0	0	0	0	0	0	0.007
Candidatus Arthromitus	0.001	0	0	0	0	0	0	0.002	0	0	0	0	0.001	0	0.001	0	0	0	0	0	0	0	0.001	0	0	0	0	0	0	0	0	0	0	0	0	0	0	0	0	0	0	0	0	0	0	0	0	0	0
Sediminitomix	0.001	0	0	0	0	0	0	0	0.001	0	0	0	0	0	0	0	0	0	0	0.003	0	0	0	0	0	0	0	0	0	0	0	0.001	0	0	0	0	0	0	0	0	0	0	0	0	0	0	0	0	0
Amphibacillus	0.001	0	0	0	0	0	0	0	0	0	0	0.001	0	0	0	0	0	0	0	0	0	0	0	0	0	0	0.001	0	0	0	0	0	0	0	0	0	0	0	0	0	0	0	0	0	0	0	0	0	0
Pseudocitrobacter	0.001	0	0	0.001	0	0.025	0.004	0	0.001	0	0	0.049	0	0	0	0	0	0.004	0.005	0	0	0	0.001	0	0.001	0	0.002	0	0	0.003	0	0.001	0.013	0	0.001	0	0	0	0	0.004	0.002	0	0	0.004	0.022	0.02	0	0.003	0.004
Thermovenabulum	0.001	0	0	0	0	0	0	0	0	0	0.001	0.001	0	0	0	0	0	0.001	0	0	0.001	0	0	0	0	0.003	0	0	0	0	0	0	0.001	0	0	0	0	0	0	0	0	0	0	0	0	0	0	0	0
Verrucomicrobium	0.001	0	0	0	0	0	0	0	0	0	0	0	0	0	0	0	0.001	0	0	0	0	0	0	0	0	0.001	0	0	0	0	0	0	0	0	0	0	0	0	0	0	0	0	0	0	0	0	0	0	0
Altererythrobacter	0.001	0	0	0	0	0	0	0	0	0	0	0	0	0	0	0	0	0	0	0	0	0	0	0	0	0	0	0	0	0	0	0	0	0	0	0	0	0	0	0	0	0	0	0	0	0	0	0	0
Desulfovermiculus	0.001	0	0	0	0	0	0	0	0	0	0	0	0	0	0	0	0	0	0	0	0	0	0	0	0	0	0	0	0	0	0	0	0	0	0	0	0	0	0	0	0	0	0	0	0	0	0	0	0
Limibacter	0.001	0	0	0	0	0	0	0	0	0	0	0	0	0	0	0	0	0	0	0	0	0	0	0	0	0	0	0	0	0	0	0	0	0	0	0	0	0	0	0	0	0	0	0	0	0	0	0	0
Angustibacter	0.001	0	0	0.001	0	0	0	0	0	0	0	0	0	0	0	0	0	0	0	0	0	0	0	0	0	0	0	0	0	0	0	0	0	0	0	0	0	0	0	0	0	0	0	0	0	0	0	0	0
Desulfomonile	0.001	0	0	0	0	0	0	0	0	0.001	0	0	0	0	0	0	0	0	0	0.001	0	0	0	0	0	0.003	0	0	0	0	0	0	0	0	0	0	0	0	0	0	0	0	0	0	0	0	0	0	0
Desulfuromonadaceae_Family	0.001	0	0	0	0	0	0	0	0	0	0	0	0	0	0	0	0	0	0.001	0	0	0	0	0.001	0	0	0	0	0	0	0	0	0	0	0	0	0	0	0	0	0	0	0	0	0	0	0	0	0
Hathewaya	0.001	0.002	0	0	0	0	0	0	0	0	0	0	0	0	0.001	0	0	0	0	0	0	0	0.001	0	0	0.026	0.001	0	0	0	0	0	0.001	0	0	0	0	0	0	0	0	0	0	0	0	0	0	0	0
Halobacteroidaceae_Family	0.001	0	0	0	0	0	0	0	0	0	0	0.001	0	0	0	0	0	0	0	0	0	0	0	0	0	0.004	0	0	0	0	0	0	0	0	0	0	0	0	0	0	0	0	0	0	0	0	0.003	0	0
Nitrolancea	0.001	0	0	0	0	0	0	0	0	0	0	0.001	0	0	0	0	0	0	0	0	0	0	0	0	0	0	0.001	0	0	0	0.002	0.001	0	0	0	0	0	0	0	0	0	0	0	0	0	0	0	0	0
Acetatifactor	0.001	0.002	0	0.001	0.004	0	0.008	0.003	0	0.001	0.001	0.004	0.004	0.004	0.003	0	0.001	0.001	0.003	0.001	0.003	0.003	0.002	0.003	0	0	0.007	0.011	0	0.467	0.002	0	0.002	0.002	0.002	0.002	0.006	0	0	0	0	0	0	0	0	0.001	0	0	0
Campylobacter	0.001	0	0	0	0	0	0	0.002	0	0	0.009	0	0	0.001	0	0	0	0	0.001	0	0.003	0	0	0.032	0	0.003	0	0	0.044	0	0	0	0.002	0	0	0	0	0	0	0	0	0.021	0.002	0	0.003	0	0.002	0.008	0.002
Acidaminobacter	0.001	0.096	0.002	0.008	0.003	0.013	0.001	0.01	0	0.01	0.082	0	0.006	0.039	0.063	0.019	0	0.005	0	0.001	0.008	0.011	0.036	0.001	0	0.001	0.024	0.098	0.016	0.253	0.014	0.006	0.003	0.022	0	0	0.238	0	0	0	0	0	0.091	0	0	0	0.002	0	0
Peptoniphilus	0.001	0	0	0	0	0	0	0.005	0	0.001	0.046	0	0.005	0	0	0.004	0	0.001	0.008	0	0	0.008	0.021	0.098	0	0	0	0	0.016	0	0	0	0	0	0	0	0.009	0.036	0	0.002	0.002	0	0.015	0.004	0.003	0.053	0	0.009	0.007
Dickeya	0.001	0	0	0	0	0.046	0.024	0	0.001	0.001	0	0.083	0	0	0.004	0.034	0.004	0	0.001	0	0	0.013	0.058	0.001	0.006	0.017	0.001	0	0	0.006	0	0	0.067	0	0	0	0.003	0.003	0	0	0	0	0	0	0	0	0	0	0
Indibacter	0.001	0	0	0	0	0	0	0	0	0	0	0	0	0	0	0	0	0	0	0	0	0	0	0	0	0	0	0	0	0.001	0	0	0	0	0	0	0	0	0	0	0	0	0	0	0	0	0	0	0
Actimicrobium	0.001	0	0	0	0	0	0	0	0	0	0	0	0	0	0	0	0	0	0	0	0	0	0	0	0	0	0	0	0	0	0	0	0	0	0	0	0	0	0	0	0	0	0.002	0	0	0	0.003	0	0
Brumimicrobium	0.001	0	0	0	0	0	0	0	0	0	0	0	0	0	0	0.001	0	0	0	0	0	0	0	0	0	0	0	0	0	0.001	0	0	0.001	0	0	0	0	0	0	0	0	0	0	0	0	0	0	0	0
Ilyobacter	0.001	0	0	0	0	0	0	0	0	0	0	0	0	0	0	0.017	0	0	0	0	0	0	0	0	0	0	0	0	0	0	0	0	0	0	0	0	0	0	0	0	0	0	0	0	0	0	0	0	0
Moorella	0.001	0	0.002	0.002	0	0.002	0.004	0	0.002	0	0	0	0	0	0.017	0.011	0.001	0	0	0	0	0	0	0	0.001	0.021	0.004	0	0	0.004	0	0	0.001	0	0.001	0	0	0	0	0	0	0	0	0	0	0	0	0	0
Desulfatitalea	0.001	0	0	0	0	0	0	0	0	0	0	0	0	0	0	0	0	0	0	0	0	0	0	0	0	0	0	0	0	0	0	0	0	0	0	0	0	0	0	0	0	0	0	0	0	0	0	0	0
Kandleria	0.001	0.002	0.005	6.587	0	0.002	0.002	0.004	0.767	0	0.006	0.01	0.004	0.004	0.003	0.001	0.003	1.858	0.003	0.005	0.001	0.008	0.003	0.001	0	0	0.002	0.638	0	0.001	0	0	0	0	0	0	0.037	0	0.271	0	0	0	0	0	0	0	0	0	0
Pelotomaculum	0.001	0.01	0.002	0	0.002	0	0	0	0.001	0	0.016	0	0	0	0.01	0.008	0	0	0	0.001	0	0.003	0	0	0	0.008	0	0	0.003	0.006	0	0	0	0.003	0	0	0	0	0	0	0	0	0	0	0	0	0.009	0	0
null_Family	0.001	0.002	0	0	0	0	0.001	0	0	0.001	0	0.001	0.001	0	0	0	0.002	0	0.003	0	0	0.001	0	0	0	0.012	0	0	0.002	0	0.002	0.001	0	0	0.001	0.002	0	0	0	0	0	0	0	0	0	0	0	0	0
Rhodobacteraceae_Family	0.001	0	0	0.002	0	0	0.001	0	0	0	0.001	0	0	0	0.001	0.001	0	0	0	0	0	0	0	0.001	0	0	0	0	0	0	0	0	0	0	0	0	0	0	0	0	0	0	0	0	0	0	0	0	0
Enterobacteriaceae_Family	0.001	0	0	0	0	0.002	0.021	0.002	0.001	0	0	0.005	0.001	0.001	0.003	0.015	0	0	0	0	0.004	0.003	0.002	0	0	0.001	0.002	0.002	0	0.005	0	0	0.006	0	0	0	0	0	0	0	0	0	0	0	0.003	0	0	0	0.002
Blattabacterium	0.001	0	0	0.002	0	0	0	0.007	0	0	0	0	0	0	0	0	0	0	0	0	0	0	0	0	0	0.006	0.002	0.002	0	0.009	0.005	0	0.003	0	0	0	0	0	0	0	0	0	0	0	0	0	0	0	0
Ureibacillus	0.001	0.003	0	0	0	0	0	0.002	0	0	0	0.001	0.001	0	0.001	0	0	0.001	0	0	0	0	0	0.001	0	0	0.071	0	0	0	0	0.001	0.001	0	0	0	0	0	0	0	0	0	0	0	0	0	0	0	0
Gracilibacillus	0.001	0	0	0	0.002	0	0	0	0	0	0	0	0	0	0	0.003	0	0	0	0.001	0	0.001	0	0	0	0	0	0	0	0	0	0	0	0	0	0	0	0	0	0	0	0	0	0	0	0	0	0	0
Magnetococcaceae_Family	0.001	0	0	0	0	0	0	0	0	0	0	0	0	0	0	0	0	0	0	0	0	0	0	0	0	0	0	0	0	0	0	0	0	0	0	0	0	0	0	0	0	0	0	0	0	0	0	0	0
Dethiosulfatibacter	0.001	0	0	0	0	0.002	0.004	0.003	0	0.001	0.001	0	0	0	0	0.033	0	0	0	0	0.003	0	0.002	0	0	0	0	0	0.009	0.005	0.003	0.001	0	0	0	0	0	0	0	0	0	0	0	0	0	0	0	0	0
Sedimentibacter	0.001	0.002	0.002	0.002	0	0	0.01	0.003	0.004	0	0.005	0.001	0.002	0.001	0.001	0.001	0	0	0	0.005	0.001	0.002	0.001	0	0	0.005	0.004	0.002	0.002	0.001	0.006	0.002	0.002	0	0	0.003	0	0	0	0	0	0	0	0	0	0	0	0	0
Catonella	0.001	0	0	0	0	0	0.001	0.002	0	0	0.013	0	0	0	0.004	0.002	0.001	0	0	0.001	0	0.001	0	0.001	0	0	0.001	0	0	0	0	0.001	0.005	0	0	0	0	0	0.003	0	0	0	0	0	0	0	0	0	0
Anaerobiospirillum	0.001	0	0	0	0	0	0	0	0	0	0	0	0	0	0	0	0	0	0	0	0	0	0	0	0	0	0	0	0	0	0	0	0	0	0	0	0	0	0	0	0	0	0	0	0	0	0	0	0
Fonticella	0.001	0	0	0	0	0	0.073	0	0	0	0	0	0	0	0	0	0	0	0	0	0	0	0	0	0	0	0	0	0	0	0	0	0	0	0	0	0	0.027	0	0	0	0	0	0	0	0	0	0	0
Leuconostocaceae_Family	0.001	0	0.002	0.002	0.002	0	0.011	0.003	0.004	0	0.01	0	0	0.003	0.003	0.001	0.002	0	0	0	0.001	0	0	0	0.006	0.001	0.455	0.002	0.002	0.026	0.002	0	0.002	0.001	0	0.002	0	0	0	0	0	0	0	0	0	0	0	0	0
Veillonella	0.001	0.002	0.009	0.004	0.002	0.016	0.027	0.003	0.005	0	0.004	0.779	0.008	0.052	0.058	0.007	0.008	0	0.012	0.022	0.098	0.002	0.004	0.085	0.002	0.005	0.06	0.166	0.005	0.002	1.52	0.035	3.487	0.028	0.007	0.261	0.034	0.068	0.192	0.081	0.275	0.041	0.035	0.053	0.161	12.875	0.047	0.301	0.04
Thermobacillus	0.001	0	0	0.001	0	0.006	0	0	0.001	0	0.003	0	0.002	0	0.001	0.005	0.001	0	0	0.001	0	0	0	0	0	0	0	0	0	0	0	0.001	0.001	0	0	0	0	0	0	0	0	0	0	0	0	0	0	0	0
Amycolicicoccus	0.001	0	0.002	0.002	0.002	0.002	0	0	0	0	0.001	0.001	0.007	0	0	0	0	0	0	0.001	0.001	0.001	0.006	0.005	0	0	0	0	0.002	0	0	0.001	0	0	0	0	0	0	0	0	0	0	0	0	0	0	0	0	0
Spiroplasma	0.001	0.002	0	0	0	0	0	0	0	0.001	0	0	0	0	0.002	0	0	0	0	0	0	0	0	0	0	0.002	0	0	0	0	0	0	0	0	0	0	0	0	0.005	0	0	0	0	0	0	0	0	0	0
Fulvitalea	0.001	0.002	0	0	0	0	0	0	0	0	0	0	0	0	0	0	0	0	0	0.001	0	0	0	0	0	0	0	0	0.002	0	0	0	0	0	0	0	0.023	0	0	0	0	0	0	0	0	0	0	0	0
Natronovirga	0.001	0	0	0	0	0	0	0	0	0	0	0	0	0	0.005	0	0	0	0	0	0	0	0	0	0	0.001	0	0	0.002	0.001	0	0	0	0	0	0	0	0	0	0	0	0	0	0	0	0	0	0	0
Nautilia	0.001	0	0	0	0	0	0	0	0	0	0	0	0	0	0	0	0	0	0	0	0	0	0	0	0	0	0	0	0	0	0	0	0	0	0	0	0	0.012	0	0	0	0	0	0	0	0	0	0	0
Clostridiales Family XII. Incertae Sedis_Family	0.001	0	0	0	0.002	0.002	0.001	0	0.019	0	0.003	0	0	0.001	0.296	0.182	0	0	0.112	0	0.13	0.003	0.011	0.001	0	0	0.577	0.004	0.002	0.004	0.003	0.001	0.381	0.075	0	0	0	0	0	0.002	0.117	0	0.003	0.002	0	0	0	0	0.002
Hydrogenibacillus	0.001	0	0	0	0	0	0.01	0	0.001	0	0.027	0	0	0	0.008	0	0.001	0	0	0	0.001	0.001	0.001	0	0.001	0.001	0.004	0	0	0.001	0	0	0	0.002	0.001	0	0.003	0	0	0	0	0	0	0	0	0	0	0	0
Azospirillum	0.001	0.002	0	0	0	0	0.001	0	0	0	0	0	0	0	0.029	0.006	0	0	0	0	0	0	0	0	0	0.001	0	0	0	0	0	0	0	0	0	0	0	0.003	0	0	0	0	0	0	0	0	0	0	0
Atopobiaceae_Family	0.001	0	0.007	0.082	0.025	0.124	0.003	0	0.038	0.013	0.004	0	0.001	0.001	0.026	0.041	0	0.001	0.001	0.01	0.003	0.035	0.002	0.001	0.001	0.001	0.026	0.007	0.217	0.041	0	0	0.007	0.001	0	0	0	0	0	0	0	0.002	0.002	0.097	0	0	0.002	0	0
Actinobacillus	0.001	0	0	0	0	0	0	0	0	0	0	0	0	0.001	0	0	0	0	0	0	0.001	0.001	0	0	0	0	0	0.005	0	0	0.017	0.003	0.116	0.009	0	0	0	0	0	0	0	0	0	0	0	0	0	0	0
Tropheryma	0.001	0	0	0	0	0	0	0	0	0	0	0	0	0	0	0	0	0	0	0	0	0	0	0	0	0	0	0	0	0	0	0	0	0	0	0.002	0	0	0	0	0	0	0	0	0	0	0	0	0
Syntrophococcus	0.001	0.008	0.005	0.002	0.003	0	0.011	0.007	0.004	0.004	0.006	0.011	0.006	0.018	0.008	0.004	0.003	0	0.006	0.008	0.053	0.004	0.004	0.02	0.046	0	0.001	0.011	0.012	0.008	0.008	0.006	0.011	0.01	0.006	0.01	0	0.003	0.003	0	0.048	0	0	0	0	0	0	0	0
Corynebacteriaceae_Family	0.001	0	0	0	0	0	0.02	0	0	0.001	0.003	0	0.001	0	0.001	0.001	0	0	0	0	0	0	0	0	0	0	0.001	0	0	0	0	0	0	0	0	0	0	0	0	0	0	0	0	0	0	0	0	0	0
Holophagaceae_Family	0.001	0	0	0	0	0	0	0	0	0	0	0	0	0	0	0	0	0	0	0	0	0	0	0	0	0	0	0.002	0	0	0	0	0.001	0	0	0	0	0	0	0	0	0	0	0	0	0	0	0	0
Oscillochloridaceae_Family	0.001	0	0	0	0	0	0	0	0	0	0	0	0	0	0	0	0	0	0	0	0	0	0	0	0	0	0	0	0	0	0	0	0	0	0	0	0	0	0	0	0	0	0	0	0	0	0	0	0
Ruegeria	0.001	0	0	0	0	0	0	0	0	0	0	0	0	0	0	0	0	0	0	0	0	0	0	0	0	0	0	0	0	0	0	0	0	0	0	0	0	0	0	0	0	0	0	0	0	0	0	0	0
Pseudobacteroides	0.001	0	0	0.002	0	0	0.001	0	0	0	0	0	0	0	0.004	0.004	0	0	0.001	0.003	0.001	0	0.002	0.003	0.001	0.007	0	0	0	0.012	0.002	0.003	0.001	0	0	0	0	0	0	0.002	0	0	0.002	0	0	0	0.003	0	0.002
Fructobacillus	0.001	0	0	0	0	0	0	0	0.001	0	0	0	0	0	0	0.003	0	0	0.049	0	0	0	0	0	0	0	0.042	0	0	0	0	0	0	0	0	0	0	0	0	0	0	0	0	0	0	0	0	0	0
Megamonas	0.001	0	0	0.001	0	0	0	0	0	0	0	0	0	0	0	0	0	0	0	0	0	0	0	0.001	0	0	0	0	0	0	0	0	0	0	0	0	0	2.133	0	0.002	0.007	0.067	0.007	0.004	0.006	0.041	0.007	0.091	0.002
Aquaspirillum	0.001	0	0	0	0	0	0	0	0	0	0	0	0	0	0	0	0	0	0	0	0	0	0	0	0	0	0	0	0	0	0	0	0	0	0	0	0	0	0	0	0	0	0	0	0	0	0	0	0
Moraxellaceae_Family	0.001	0	0	0	0	0	0	0	0	0	0	0	0	0	0.003	0.001	0	0	0	0	0	0	0	0	0	0	0	0	0	0	0	0	0	0	0	0	0	0	0	0	0	0	0	0	0	0	0	0	0.002
Nocardiaceae_Family	0.001	0.002	0	0.001	0.002	0	0.008	0	0.001	0	0.005	0.001	0.001	0.001	0.161	0.297	0	0.001	0.001	0.004	0.004	0	0.001	0	0.001	0.01	0	0	0.005	0	0	0	0	0	0.001	0	0	0	0	0	0	0	0	0	0	0	0	0	0
Sulfurisoma	0.001	0	0	0	0	0	0	0	0	0	0	0	0	0	0	0	0	0	0	0	0	0	0	0	0.001	0	0	0	0	0	0	0	0	0	0.001	0	0	0	0	0	0	0	0	0	0	0	0	0	0
null_Family	0.001	0	0	0	0	0	0	0	0	0	0.001	0	0	0.009	0.001	0.001	0	0	0	0	0	0	0	0	0	0	0	0	0	0	0	0	0.002	0	0	0	0	0	0	0	0	0	0	0	0	0	0	0	0
Succinivibrionaceae_Family	0.001	0	0	0	0	0	0	0	0	0	0	0	0	0	0	0.001	0	0	0	0	0	0	0	0	0	0	0	0	0	0	0	0	0	0	0	0	0	0	0	0	0	0	0	0	0	0	0	0	0
Allofustis	0.001	0	0	0	0	0	0	0	0	0	0	0	0	0	0	0	0	0	0	0	0	0	0	0	0	0	0	0	0	0.001	0	0	0	0	0	0	0	0	0	0	0	0	0	0	0	0	0	0	0
Turicibacter	0	0.238	0.01	0.011	0.004	0.101	0.001	0.036	0.015	0.001	0.001	0.004	0.276	0.002	0.009	0.002	0.001	0.005	0.001	0.006	0.001	0.01	0.003	0.019	0.004	0.012	0.006	0	0.034	0	0.002	0.183	0.169	0.038	0.002	0.002	0.017	0.11	0	0.007	0.002	0.002	0	0.002	0.183	0.001	0.003	0	0.005
Terrisporobacter	0	0.048	0.032	0.004	0.002	0.01	0.016	0.009	0.036	0.008	0.001	0	0.001	0.001	0.021	0.001	0	0.001	0.001	0.006	0.004	0.006	0.004	0.005	0	0	0.001	0	0.008	0.003	0	0.365	0.002	0.018	0.142	0.005	0.17	0.012	0	0	0	0.002	0.138	0	0.019	0.006	0.003	0	0.005
Syntrophomonadaceae_Family	0	0.047	0	0	0.002	0	0.003	0	0	0	0.003	0	0	0	0.001	0.004	0	0	0.001	0	0	0.003	0.002	0.002	0	0.004	0.004	0.002	0	0.004	0	0	0.001	0	0	0	0	0	0	0	0	0	0	0	0	0	0.002	0	0.002
Rothia	0	0.036	0.007	0	0.003	0.004	0	0.013	0.016	0.01	0.058	0.002	0.008	0	0	0	0	0.005	0.011	0	0.006	0.007	0.002	0.002	0	0.014	0.007	0.015	0	0.008	0.011	0	0.009	0.01	0.003	0	0.009	0.015	0.015	0.002	0	0.005	0.007	0.002	0.011	0.003	0.008	0.025	0.005
Peptococcus	0	0.018	0.002	0.002	0	0.002	0.003	0.004	0.004	0.001	0.798	0.001	0	0	0.013	0.001	0	0	0.001	0.099	0	0.007	0.003	0.001	0.001	0.012	0.002	0	0.008	0	0	0	0.002	0.002	0	0.002	0	0.006	0	0	0	0	0	0	0	0	0	0	0
Allobaculum	0	0.008	0.002	0.002	0	0	0.003	0	0	0	0	0	0	0	0	0	0	0.007	0	0	0	0.001	0.118	0.001	0	0	0	0	0	0	0	0	0.002	0.007	0	0	0	0	0	0	0	0	0	0	0	0	0	0	0
Atopobium	0	0.008	0.004	0.008	0.029	0.085	0	0.015	0.006	0.004	0.004	0.046	0.011	0.003	0	0.003	0.003	0.009	0.005	0.008	0.001	0.006	0.026	0.002	0	0.009	0.011	0	0.021	1.38	0.019	0.001	0.008	0.006	0.002	0.035	0.012	0.018	0.015	0.004	0	0.002	0.013	0	0	0.023	0.003	0.001	0.004
Spiroplasmataceae_Family	0	0.006	0	0.001	0	0	0.02	0	0.004	0	0.064	0	0	0	0.026	0	0	0	0	0	0	0	0	0	0	0.028	0.006	0	0	0.007	0.002	0	0	0.004	0	0	0	0	0	0	0.004	0	0	0	0	0	0	0	0.007
Solobacterium	0	0.006	0.007	0	0.01	0.042	0	0.005	0.001	0.001	0	0.07	0.013	0.001	0	0	0.001	0.002	0.001	0.004	0.003	0.001	0.005	0	0	0	0.012	0	0.002	0	0.008	0.001	0.003	0.003	0	0.035	0.003	0	0.181	0	0	0.021	0.015	0	0	0	0.003	0.007	0
Anaerofustis	0	0.005	0.002	0.003	0	0	0.001	0.002	0	0.004	0.003	0.002	0	0.001	0	0.005	0.001	0	0	0	0	0.029	0	0	0.001	0.003	0.002	0.002	0.005	0.002	0	0	0	0	0	0	0	0	0	0	0	0	0	0.004	0	0	0.005	0	0
Tindallia	0	0.005	0	0.001	0	0	0.049	0.002	0	0.001	0	0	0	0	0.025	0.193	0	0	0	0	0	0	0.356	0	0	0	0	0.002	0	0.003	0.008	0	0	0.001	0	0	0	0.036	0	0	0	0	0	0	0	0	0	0	0
Vulcanibacillus	0	0.004	0	0.001	0.002	0	0.094	0	0	0	0	0.001	0	0.003	0.001	0	0	0.004	0	0	0	0.001	0	0.001	0	0	0	0	0	0.001	0	0	0	0	0	0.002	0	0	0	0	0	0	0	0	0	0	0	0	0
Noviherbaspirillum	0	0.003	0	0	0	0	0	0	0.001	0	0	0	0	0	0.005	0.068	0	0	0	0	0.017	0.004	0	0	0	0.008	0.001	0	0.002	0.019	0	0.001	0.002	0	0	0	0	0	0	0	0	0	0	0.004	0	0	0	0	0
Lysinibacillus	0	0.004	0	0.001	0	0.002	0.001	0	0.003	0	0.451	0	0	0	0.003	0.006	0	0.001	0	0.001	0	0	0	0	0	0.001	0	0	0.005	0.001	0	0	0	0.001	0	0	0	0	0	0	0	0	0	0	0	0	0	0	0
Cryptobacterium	0	0.003	0	0	0.002	0.008	0	0.002	0.001	0	0	0	0.001	0	0.001	0	0	0.001	0.002	0.001	0	0.001	0	0	0	0	0	0	0	0	0	0	0	0.007	0	0	0	0	0	0	0	0	0	0	0	0	0	0	0
Humibacter	0	0.003	0	0.002	0.004	0.002	0	0	0	0	0.001	0	0.001	0	0.002	0	0	0	0	0.001	0.001	0.003	0.005	0	0	0	0	0	0	0	0	0	0.002	0	0.001	0.002	0	0	0	0	0	0	0	0	0	0	0	0	0
Gemella	0	0.003	0.024	0.013	0.005	0.063	0.002	0.005	0.015	0.023	0.012	0.098	0.021	0	0	0	0.003	0.004	0.018	0.001	0.01	0.074	0.001	0.008	0	0.012	0.012	0.006	0.004	0.001	0.011	0.02	0.014	0.014	0.008	0.003	0.085	0.009	0.003	0.034	0.009	0.005	0.002	0.009	0.003	0.073	0.033	0.055	0.063
Natronincola	0	0.003	0.002	0.002	0	0.006	0	0.002	0	0.001	0	0	0.001	0	0	0	0	0.002	0	0	0.018	0.004	0	0.001	0	0.001	0	0	0	0	0.002	0.001	0	0.002	0	0	0	0	0	0	0	0	0	0	0	0	0	0	0
Shuttleworthia	0	0.003	0	0.001	0	0	0	0	0.001	0.004	0	0.001	0	0.002	0.001	0.007	0	0.001	0.003	0.005	0.001	0	0.001	0.001	0.007	0.002	0	0.002	0	0	0	0.001	0.002	0	0	0.005	0	0	0	0	0	0	0	0	0	0	0	0	0
Catenibacterium	0	0.004	0.004	8.251	0	0	0.004	0.003	5.33	0.001	0	0	0	0.001	0	0.002	0	23.273	0.001	0.001	0.002	0.001	0.002	0	0	0	0	0.688	0	0	0	0.003	0	0.002	0	0	1.571	0	4.06	0	0	1.582	0.545	0	0.003	0	0.002	0	0
Fervidicola	0	0.002	0	0	0	0	0	0	0	0	0	0	0	0	0	0	0	0	0	0	0	0	0	0	0	0	0	0	0	0	0	0	0	0	0	0	0	0	0	0	0	0	0	0	0	0	0	0	0
Alishewanella	0	0.002	0	0	0	0	0	0	0	0	0	0	0	0	0	0	0	0	0	0	0	0	0	0	0	0	0	0	0	0	0	0	0	0	0	0	0	0	0	0	0	0	0	0	0	0	0	0	0
Saccharomonospora	0	0.002	0.005	0.001	0	0	0	0	0.001	0.01	0	0	0.001	0	3.127	0	0	0.002	0	0	0	0	0	0	0	0	0	0	0	0	0	0.001	0	0.001	0	0.002	0	0	0	0	0	0	0	0	0	0	0	0	0
Caminicella	0	0.002	0	0	0	0	0	0.002	0	0	0	0	0	0	0.003	0.001	0	0	0	0.001	0	0	0	0	0	0.001	0	0	0	0.002	0	0	0	0	0	0	0	0	0	0	0	0	0	0	0	0	0	0	0
Sporolactobacillaceae_Family	0	0.002	0	0	0	0	0	0	0	0.001	0	0	0.002	0.003	0	0.001	0	0	0	0	0	0	0	0	0	0	0	0	0	0	0	0	0	0	0	0	0	0	0	0	0	0	0	0	0	0	0	0	0.002
Desulfocella	0	0.002	0	0	0	0	0	0	0	0	0	0	0	0	0	0	0	0	0	0	0	0	0	0	0	0	0	0	0	0	0	0	0	0	0	0	0	0	0	0	0	0	0	0	0	0	0	0	0
Acholeplasmataceae_Family	0	0.002	0	0	0	0	0.003	0	0	0	0	0	0	0	0.001	0	0	0	0	0	0	0.001	0.002	0	0	0	0.001	0.025	0	0	0	0	0	0	0	0	0	0	0	0	0	0	0	0	0	0	0	0	0.005
Seinonella	0	0.002	0	0	0	0	0	0	0	0	0	0	0	0	0	0	0	0	0	0	0	0	0	0	0	0	0	0	0	0	0	0	0	0	0	0	0	0	0	0	0	0	0	0	0	0	0	0	0
Nocardioidaceae_Family	0	0.002	0	0	0	0	0	0.002	0.003	0	0	0	0.001	0	0	0	0	0.001	0	0	0	0	0	0	0	0	0	0	0	0	0	0	0	0	0	0	0	0	0	0	0	0	0	0	0	0	0	0	0
Thiotrichaceae_Family	0	0.002	0	0	0	0	0	0	0	0	0	0	0	0	0	0	0	0	0	0	0	0.001	0	0	0	0	0	0	0	0	0	0	0	0	0	0	0	0	0	0	0	0	0	0	0	0	0	0	0
Syntrophaceticus	0	0.002	0	0	0	0	0.001	0	0	0	0	0	0	0	0	0	0	0	0	0	0	0	0	0	0	0.001	0	0	0	0.001	0	0	0	0	0	0	0	0	0	0	0	0	0	0	0	0	0	0	0
Brevibacillus	0	0.002	0	0	0	0	0	0	0	0	0	0	0	0	0	0	0	0	0	0	0	0	0	0	0	0	0	0	0	0	0	0	0	0	0	0	0	0	0	0	0	0	0	0	0	0	0	0	0
Jonquetella	0	0.002	0	0	0	0	0	0.002	0	0	0	0	0	0	0	0.01	0	0	0	0	0	0	0.002	0	0	0	0	0	0	0.002	0	0	0.001	0	0	0	0	0	0	0	0	0	0	0	0	0.001	0	0	0
Thermomonosporaceae_Family	0	0.002	0	0.001	0	0	0	0.002	0	0.001	0	0	0	0	0	0	0	0	0	0	0.001	0.001	0	0	0	0	0	0	0	0	0	0.001	0.001	0	0	0	0	0	0	0	0	0	0	0	0	0	0	0	0
Virgibacillus	0	0.002	0	0	0	0	0	0	0	0	0	0	0	0	0	0	0	0	0	0	0	0	0	0	0	0	0	0.002	0	0	0	0	0	0	0	0	0	0	0	0	0	0	0	0	0	0	0	0	0
Haloferula	0	0.002	0	0	0	0	0	0	0	0	0	0	0	0	0	0	0	0	0.001	0.001	0	0	0	0	0	0	0	0	0	0	0	0	0	0	0	0	0	0	0	0	0	0	0	0	0	0	0	0	0
Methylobacterium	0	0.002	0	0	0.002	0	0	0	0.004	0	0	0	0	0	0	0	0.001	0	0.001	0.002	0	0.005	0.001	0	0	0	0	0	0	0	0	0	0	0	0	0	0	0	0	0.002	0	0	0	0	0	0	0	0	0
Prolixibacteraceae_Family	0	0.002	0	0	0	0	0.006	0	0.022	0.001	0	0	0	0	0	0.005	0	0	0	0.001	0.034	0	0	0.001	0.019	0	0	0	0	0	0.009	0	0.001	0.001	0	0	0	0	0	0	0	0	0	0	0	0	0	0	0
Enterococcaceae_Family	0	0.002	0	0.001	0	0.002	0.003	0	0	0	0.016	0	0	0.001	0.095	0.01	0	0.001	0	0.001	0.001	0.001	0	0.002	0	0.016	0.017	0	0	0.003	0.002	0.003	0	0	0	0	0	0	0	0	0	0	0	0	0	0	0	0	0.002
Acetobacterium	0	0.002	0.002	0.001	0	0.002	0	0.002	0.001	0	0	0.001	0	0	0	0	0	0.001	0	0	0.004	0.001	0.008	0	0	0.001	0	0.002	0	0	0	0.001	0.001	0	0	0	0	0	0	0	0	0	0	0	0	0	0	0	0
Shigella	0	0.002	0	0.002	0	0.012	0	0	0	0	0.001	0.034	0	0.001	0	0.001	0	0.001	0.004	0	0	0	0.017	0	0.001	0	0	0	0	0	0	0	0.014	0	0.001	0	0	0	0	0.011	0	0	0.002	0	0.009	0	0	0.001	0.012
Vibrio	0	0.002	0	0	0	0.008	0.004	0.002	0	0	0.024	0.001	0.016	0.002	0.001	0.004	0.002	0	0.001	0.001	0.002	0.001	0	0	0.003	0	0	0	0	0	0	0.002	0.001	0.001	0.002	0.004	0	0.05	0.003	0	0	0	0	0	0	0	0	0	0
Conexibacteraceae_Family	0	0.002	0	0	0	0	0	0	0	0	0	0	0	0	0	0.001	0	0.001	0	0	0	0	0	0	0	0	0	0	0.002	0	0	0	0	0	0	0	0	0	0	0	0	0	0	0	0	0	0	0	0
Fimbriimonadaceae_Family	0	0.002	0	0	0	0.002	0	0	0	0	0	0	0	0	0	0	0	0	0	0	0	0.001	0	0	0.001	0	0	0	0	0	0	0	0	0	0	0	0	0	0	0	0	0	0	0	0	0	0	0	0
Kocuria	0	0.002	0	0.007	0.005	0	0.004	0	0	0	0	0.001	0.005	0	0	0	0	0.003	0.001	0.001	0	0.004	0	0	0	0	0	0	0	0	0	0.001	0	0.001	0	0	0	0.003	0	0	0	0	0	0	0	0.001	0	0	0
Desulfobacteraceae_Family	0	0.002	0	0.001	0.003	0.002	0.001	0.003	0.003	0	0	0	0	0.001	0.001	0	0.007	0	0.005	0	0.001	0	0.001	0.006	0	0	0	0	0.002	0.001	0.002	0.001	0.003	0.001	0	0	0	0	0	0	0	0	0	0	0	0	0	0	0
Ignavibacteriaceae_Family	0	0.002	0	0	0.002	0	0	0	0	0	0	0	0	0	0.004	0	0	0	0	0	0	0	0	0	0	0	0	0	0.002	0	0	0	0	0	0	0	0	0	0	0	0	0	0	0	0	0	0	0	0
Thermaerobacter	0	0.002	0	0	0	0	0.001	0	0.001	0	0.001	0	0	0	0.001	0	0	0	0	0	0	0	0	0	0	0	0.001	0	0.002	0	0	0	0	0.001	0.001	0	0	0	0	0	0	0	0	0	0	0	0	0	0
Defluviitoga	0	0.002	0	0	0	0	0	0	0	0	0	0	0	0	0	0	0	0.001	0	0	0	0	0	0	0	0	0	0	0	0	0	0	0	0	0	0	0	0	0	0	0	0	0	0	0	0	0	0	0
Dictyoglomaceae_Family	0	0.002	0	0	0	0.002	0	0	0	0	0	0	0	0	0	0	0	0	0	0	0	0	0	0	0	0	0.001	0.002	0	0	0	0	0	0	0	0	0	0	0	0	0	0	0	0	0	0	0	0	0
Garciella	0	0.002	0.007	0	0	0.002	0.002	0	0.002	0	0.353	0	0	0	0.002	0.002	0	0	0	0.001	0	0	0	0	0.001	0	0	0.004	0	0	0	0.001	0	0	0.001	0	0	0	0	0	0	0	0	0	0	0	0	0	0
Sulfobacillus	0	0.002	0	0	0	0	0	0	0	0	0	0	0	0	0	0	0	0	0	0	0	0	0	0	0	0	0	0	0	0	0	0	0	0	0	0	0	0	0	0	0	0	0	0	0	0	0	0	0
Caldibacillus	0	0.002	0	0	0	0.002	0	0	0	0	0.008	0	0	0	0	0.003	0	0	0	0.001	0	0	0.001	0	0	0.003	0.006	0	0	0	0	0.003	0	0.002	0	0.002	0	0	0	0	0	0	0	0	0	0	0	0	0
Plasticicumulans	0	0.002	0	0.002	0.002	0	0	0.004	0	0	0	0.001	0	0	0	0.002	0	0.001	0	0	0	0.001	0	0	0.003	0	0	0	0	0	0.002	0.001	0	0.005	0.001	0.002	0	0	0	0	0	0	0	0	0	0	0	0	0
Hyphomonadaceae_Family	0	0.002	0	0.001	0	0.002	0	0.002	0	0.001	0	0	0	0	0.007	0.015	0	0	0.001	0.001	0.004	0.001	0	0.001	0	0	0.007	0	0	0	0.011	0.001	0	0.002	0.001	0	0	0	0	0	0	0	0	0	0	0	0	0	0
Syntrophomonas	0	0.002	0	0	0	0	0	0	0	0	0	0	0	0	0	0	0	0	0	0	0	0	0	0	0	0.001	0	0.002	0	0.001	0	0	0	0	0	0	0	0	0	0	0	0	0	0	0	0	0	0	0
Denitrobacterium	0	0.002	0	0	0	0	0.001	0	0	0	0	0	0	0	0	0	0	0	0	0	0.001	0	0	0	0	0	0	0	0	0	0	0.001	0	0	0	0	0	0	0	0	0	0	0	0	0	0	0	0	0
Bacillales Family X. Incertae Sedis_Family	0	0.002	0	0	0	0	0	0	0	0	0	0	0	0	0	0	0	0	0	0	0	0	0	0	0	0	0	0	0	0	0	0	0	0	0	0	0	0	0	0	0	0	0	0	0	0	0	0	0
null_Family	0	0.002	0	0.001	0.003	0	0.008	0	0	0	0	0	0	0.001	0.001	0.003	0	0.001	0	0	0.001	0.003	0.006	0.005	0	0.045	0.006	0.007	0.009	0.011	0.003	0	0.003	0	0	0	0	0	0	0	0	0	0	0	0	0	0	0	0
Mycobacterium	0	0.002	0	0.003	0.002	0.006	0	0.002	0	0	0	0	0.002	0	0	0.001	0	0.002	0	0.005	0	0.001	0.003	0	0.001	0.025	0	0	0	0	0	0.004	0.001	0	0.001	0	0	0.003	0.003	0	0	0	0	0	0	0	0	0	0
null_Family	0	0.002	0	0.006	0	0.004	0	0	0	0.001	0.018	0	0	0	0.007	0.001	0	0	0	0	0	0.012	0	0	0.001	0	0	0.002	0	0	0	0	0	0	0	0	0	0	0	0	0	0	0	0	0	0	0	0	0
Tissierellaceae_Family	0	0.002	0	0	0	0	0	0	0	0	0	0	0	0	0	0.001	0	0	0	0	0	0	0	0.002	0	0.007	0.001	0	0.002	0	0	0.001	0	0	0	0	0	0	0	0	0	0	0	0	0	0	0	0	0.002
Abiotrophia	0	0.002	0.005	0.002	0.002	0.002	0	0	0.004	0	0	0.085	0.008	0	0	0	0	0.003	0	0	0	0	0	0	0	0	0	0	0.002	0	0.003	0.004	0	0.001	0.014	0	0.009	0.006	0	0.002	0.002	0	0	0	0	0.059	0	0	0
Fibrobacteraceae_Family	0	0.002	0	0	0	0	0	0	0	0	0	0	0	0	0	0	0.001	0	0	0.001	0.001	0	0	0	0.001	0	0	0	0	0	0	0	0	0	0.002	0	0	0	0	0	0	0	0	0	0	0	0	0	0
Rikenella	0	0.002	0	0.001	0	0	0	0	0	0	0	0	0.001	0	0	0	0	0	0	0	0	0	0	0.002	0	0	0	0	0	0	0	0	0	0	0	0	0	0	0	0	0	0	0	0	0	0	0	0	0
Geofilum	0	0.002	0.002	0	0	0	0	0.002	0	0	0.001	0.001	0	0	0	0	0	0	0	0	0.001	0	0.006	0.002	0	0	0.001	0	0	0	0	0	0.002	0	0.001	0	0	0	0	0	0	0	0	0	0	0	0	0	0
Cellulosibacter	0	0.002	0	0	0	0	0.006	0	0.001	0	0.001	0	0	0	0.011	0.01	0	0	0	0.001	0.005	0	0	0	0.001	0.001	0.007	0.002	0	0.001	0	0	0.001	0	0	0	0	0	0	0	0	0	0	0	0	0	0	0	0
Gottschalkia	0	0.002	0.002	0.002	0	0.002	0.003	0	0.001	0.004	0.001	0	0.001	0.002	0.004	0.074	0.001	0.001	0	0.008	0	0	0.001	0.001	0.003	0.003	0	0.004	0.002	0.002	0.002	0	0.002	0.002	0.001	0.002	0	0	0.01	0	0	0	0	0	0	0	0	0	0
Aliifodinibius	0	0.002	0	0	0	0	0	0	0	0	0	0	0	0	0.101	0	0	0	0	0	0	0	0	0	0	0	0	0	0	0	0	0	0	0	0.001	0	0	0	0	0	0	0	0	0	0	0	0	0	0
Methanobacteriaceae_Family	0	0.002	0	0	0	0	0.003	0	0	0	0	0	0	0	0	0.001	0	0	0	0	0	0	0	0	0	0	0	0	0	0.001	0	0	0	0	0	0	0	0	0	0	0	0	0	0	0	0	0	0	0
Listeria	0	0.002	0	0.002	0	0.002	0	0	0.001	0.004	0.001	0.004	0	0.001	0	0.002	0	0.004	0.001	0	0	0	0	0	0	0	0	0	0.002	0.002	0	0	0.001	0.001	0	0	0.003	0.003	0.008	0	0	0	0	0	0	0	0	0.001	0
Granulicatella	0	0.002	0.019	0.006	0.002	0.027	0.01	0.009	0.008	0.005	0.016	0.031	0.017	0	0.004	0	0.001	0.004	0.014	0	0.003	0.008	0.006	0	0	0	0.002	0.011	0.003	0.001	0.02	0.04	0.007	0.015	0.067	0.027	0.026	0.009	0	0.005	0.015	0.01	0.002	0	0.022	0.09	0.008	0.046	0.064
Ectothiorhodospira	0	0.002	0.002	0.004	0	0.002	0.001	0	0	0.004	0	0.001	0.008	0	0	0	0	0.001	0	0	0.001	0	0.003	0	0	0	0	0	0.005	0	0	0.007	0.001	0.004	0	0.002	0	0	0	0	0	0	0	0	0	0	0	0	0
Propionibacterium	0	0.002	0	0	0	0	0	0	0	0	0.004	0.001	0	0	0	0	0	0	0	0	0	0	0	0	0.001	0	0.004	0	0	0	0	0	0	0.002	0	0	0	0	0	0.004	0	0	0.002	0	0	0.009	0	0.006	0
Nocardioides	0	0.002	0	0	0	0	0	0	0	0	0	0	0	0	0	0	0	0	0	0	0	0	0	0	0	0	0	0	0	0	0	0	0	0	0	0	0	0	0	0	0	0	0	0	0	0	0	0	0
Erysipelothrix	0	0.002	0	0	0	0	0.015	0	0	0	0.001	0.001	0	0	0.005	0	0	0	0	0	0	0.001	0	0	0	0	0	0	0	0	0	0	0	0	0.001	0	0	0	0	0	0	0	0	0	0	0	0	0	0
Mitsuokella	0	0.002	0	0	0	0	0.106	0	0.001	0	0.001	0	0.001	0	0	0.008	0	0	0.001	1.748	0.001	0.001	0	0	0	0	0.002	0	0	0.003	0.002	0.004	0.001	0.095	0	0	0	0	0.553	0	0.002	0.719	1.254	0	0	0.001	0	0	0
Anaeroplasmataceae_Family	0	0.002	0	0	0	0	0.003	0	0	0.001	0	0	0	0.013	0	0.002	0	0	0	0	0.001	0	0.002	0	0.001	0	0	0	0	0.001	0	0	0	0.002	0.001	0	0	0	0	0	0	0	0	0	0	0	0	0	0
null_Family	0	0.002	0	0	0	0	0	0	0	0	0.001	0.001	0	0	0	0.001	0	0	0	0	0	0	0	0	0	0	0	0	0	0	0	0	0.001	0	0	0	0	0	0	0	0	0	0	0	0	0	0	0	0
Haemophilus	0	0.002	0	0.001	0	0	0	0	0.004	0	0.003	0.001	0	0.006	0.004	0.004	0	0	0.025	0	0.022	0	0.001	0.016	0.018	0.009	0.001	0.103	0.002	0.002	0.601	0.001	2.998	0.411	0.003	0.005	0	0	0.101	0.005	0.011	0.003	0.003	0.004	0	0	0.002	0.001	0.019
Staphylococcus	0	0.002	0	0.005	0.034	0	0.003	0.003	0.002	0	0.015	0.006	0.181	0	0	0	0	0	0.001	0.001	0.003	0.005	0	0	0	0	0	0	0	0	0.002	0	0	0	0	0	0.012	0	0	0.036	0	0.002	0.002	0	0	0.017	0	0.01	0
Arthrospira	0	0.002	0	0	0	0	0	0	0	0	0	0	0	0	0	0	0	0.001	0	0.001	0	0	0	0	0	0	0.005	0	0	0	0	0	0	0.002	0	0	0	0	0	0	0	0	0	0	0	0	0	0	0
Citrobacter	0	0	0.033	0	0	0.016	0.006	0	0.004	0	0	0.3	0.001	0.001	0	0.02	0	0.002	0.004	0	0	0.006	0.019	0	0	0	0	0.004	0	0.008	0	0	0.02	0	0	0.073	0	0.003	0	0.002	0	0.003	0.004	0	0.017	0.018	0.004	0.004	0.002
Coprobacillus	0	0	0.015	0	0.007	0.023	0	0.088	0	0	0.001	0	0.004	0.003	0	0.002	0	0	0	0	0	0.104	0.198	0.001	0	0	0	0	0.087	0.003	0	0.001	0	0.003	0	0.178	0	0	0	0	0	0	0.24	0.002	0	0.013	0	0.102	0
Cryptosporangium	0	0	0.014	0.007	0.003	0	0	0.005	0.001	0.004	0	0	0.001	0.001	0.006	0.001	0	0.002	0.001	0.003	0.002	0.001	0	0	0	0.001	0	0	0.002	0	0	0.001	0	0	0	0	0.003	0	0	0	0	0	0	0	0	0	0	0	0
Anaerococcus	0	0	0.01	0.001	0	0	0	0.002	0	0.004	0.004	0	0.004	0	0	0.004	0	0.003	0.003	0	0	0.005	0.001	0.02	0	0.065	0	0	0.008	0	0	0	0	0	0	0	0	0.03	0	0.002	0	0	0	0	0	0.022	0	0.003	0.101
Microaerobacter	0	0	0.007	0	0	0	0.003	0	0	0	0.003	0	0.001	0	0	0	0	0	0	0	0	0	0	0	0	0	0	0	0	0	0	0	0	0.002	0	0	0	0	0	0	0	0	0	0	0	0	0	0	0
Macrococcus	0	0	0.007	0	0	0	0.004	0	0	0	0	0	0	0	0	0	0	0.002	0	0	0	0	0	0	0	0	0	0	0	0	0	0	0	0	0	0	0	0	0	0	0	0	0	0	0.011	0	0	0	0
Melghirimyces	0	0	0.004	0.001	0	0.006	0	0.007	0.003	0.001	0.011	0.004	0.006	0	0.001	0.017	0.001	0	0	0.001	0.001	0	0.037	0	0.002	0	0.002	0.007	0.005	0.002	0	0.001	0.005	0	0.003	0.005	0.003	0.003	0	0	0	0	0	0	0	0	0	0	0
Actinomadura	0	0	0.005	0.001	0.002	0	0	0.002	0.001	0	0	0	0.001	0	0.004	0	0	0	0	0	0	0	0.001	0	0	0	0	0	0	0	0	0.001	0	0.001	0	0	0	0	0	0	0	0	0	0	0	0	0	0	0
Mizugakiibacter	0	0	0.002	0	0	0	0	0	0	0	0	0	0	0	0	0.001	0	0	0	0	0	0	0	0	0	0	0.001	0	0	0	0	0	0	0	0	0	0	0	0	0	0	0	0	0	0	0	0	0	0
Salinibacter	0	0	0.002	0	0	0	0	0	0	0	0	0	0	0	0	0	0	0	0	0	0	0	0	0	0	0	0	0	0	0	0	0	0	0	0	0	0	0	0.003	0	0	0	0	0	0	0	0	0	0
Brenneria	0	0	0.002	0	0	0	0	0	0.001	0	0	0.001	0	0	0	0.001	0	0	0	0	0	0	0	0	0	0	0	0	0	0	0	0	0.001	0	0	0.002	0	0.009	0	0	0	0	0	0	0	0	0	0	0
Halorhodospira	0	0	0.002	0	0	0	0.001	0.002	0.002	0.001	0	0	0	0	0.001	0.003	0	0	0.001	0	0	0	0.001	0	0	0.001	0.027	0	0.003	0	0	0	0.002	0.001	0.001	0	0	0	0	0	0	0	0	0	0	0	0	0	0
Microbacter	0	0	0.002	0.004	0.003	0	0	0.002	0.001	0	0	0	0	0	0.008	0	0.003	0	0	0	0.014	0	0.001	0.002	0.001	0	0.08	0.002	0	0	0.003	0	0.001	0	0.001	0	0	0	0.003	0	0	0	0	0	0	0	0	0	0
Rummeliibacillus	0	0	0.002	0	0	0	0	0	0	0	0	0	0	0	0	0.007	0	0	0	0	0	0	0	0	0	0.089	0	0.002	0	0	0.002	0	0	0	0	0	0	0	0	0	0	0	0	0	0	0	0	0	0
Hafnia	0	0	0.002	0	0	0	0	0	0	0	0	0.328	0	0	0	0	0	0	0	0	0	0	0	0	0	0	0	0	0	0	0	0	0	0	0	0	0	0	0	0	0	0	0	0	0	0	0	0	0
Caloranaerobacter	0	0	0.002	0	0.003	0.002	0.001	0	0.001	0	0.001	0.001	0	0	0	0.001	0	0	0	0.001	0.001	0	0.001	0	0	0.004	0.001	0	0.003	0.001	0	0.001	0	0	0	0	0	0	0	0	0	0	0	0	0	0	0	0	0
Tsukamurella	0	0	0.002	0.005	0.002	0	0	0	0	0	0.007	0	0.001	0	0	0.111	0	0.002	0	0.008	0.003	0.001	0	0	0	0	0	0	0	0	0	0.001	0	0	0	0	0	0	0	0	0	0	0	0	0	0	0	0	0
Thermanaerovibrio	0	0	0.002	0	0.003	0	0	0	0	0	0	0	0	0	0	0	0	0	0	0	0	0	0	0	0	0.001	0	0	0	0.004	0	0	0	0	0	0	0	0	0	0	0	0	0	0	0	0	0	0	0
Mahella	0	0	0.002	0	0	0	0	0.002	0.001	0.001	0	0.001	0.001	0	0.003	0.001	0.001	0.001	0	0	0.001	0	0	0	0.001	0	0	0	0	0.001	0	0	0.002	0	0	0.002	0	0	0	0	0	0	0	0	0	0	0	0	0
Persicobacter	0	0	0.002	0	0	0	0	0	0	0	0	0	0	0	0.017	0	0	0	0	0	0	0	0	0	0	0	0	0	0	0	0	0	0	0	0	0	0	0	0	0	0	0	0	0	0	0	0	0	0
Aerococcus	0	0	0.002	0	0	0	0	0.002	0	0	0	0	0	0	0	0	0.001	0.002	0	0	0	0.001	0	0	0	0	0	0	0.002	0	0	0.001	0	0.001	0	0	0	0	0.005	0	0	0	0	0	0	0	0	0	0
Acidothermus	0	0	0.002	0	0	0	0	0	0	0	0	0	0	0	0	0	0	0	0	0.001	0	0	0	0	0	0	0	0	0	0	0	0.001	0	0	0	0	0	0	0	0	0	0	0	0	0	0	0	0	0
Trueperella	0	0	0.002	0	0	0	0	0	0	0	0	0	0	0	0	0.001	0	0	0	0	0	0	0.001	0	0	0	0	0	0	0	0	0	0	0	0	0.002	0	0	0	0	0	0	0	0	0	0	0	0	0
Raoultella	0	0	0.002	0	0	0.002	0	0	0	0	0	0.023	0	0	0	0	0	0	0	0	0	0	0	0	0	0	0	0.165	0	0	0	0	0	0	0	0.003	0	0	0	0	0	0	0	0	0	0	0	0	0
Gelria	0	0	0.002	0	0	0	0	0	0	0.001	0	0	0.002	0	0	0	0	0	0	0.001	0	0	0	0.001	0	0	0	0	0	0	0	0	0.002	0.001	0.001	0	0	0	0	0	0	0	0	0	0	0	0	0	0
Blattabacteriaceae_Family	0	0	0.002	0	0	0	0	0	0	0	0	0	0	0	0	0	0	0	0	0	0	0	0	0	0	0	0	0	0	0	0	0	0	0	0	0	0	0	0	0	0	0	0	0	0	0	0	0	0
Rosenbergiella	0	0	0.002	0	0	0.012	0.004	0.004	0.016	0	0	0.037	0	0	0	0.033	0	0	0.001	0	0.146	0.004	0.008	0	0	0	0	0.002	0	0.002	0	0	0.01	0	0.001	0.017	0	0	0	0	0	0	0	0	0	0	0	0	0.005
Rugosimonospora	0	0	0.002	0	0	0	0	0	0	0	0	0	0	0	0	0	0	0	0	0	0	0	0	0	0.001	0	0	0	0	0	0	0	0.001	0	0	0	0	0	0	0	0	0	0	0	0	0	0	0	0
Ammonifex	0	0	0.002	0	0	0	0	0	0	0	0	0	0	0	0	0	0	0	0	0	0	0	0	0	0	0	0	0	0	0	0	0	0	0	0	0	0	0	0	0	0	0	0	0	0	0	0	0	0
Dehalogenimonas	0	0	0.002	0	0	0	0.002	0	0	0	0	0	0	0	0	0.001	0	0	0	0	0	0	0	0	0	0	0	0	0	0	0	0	0.001	0	0	0	0	0	0	0	0	0	0	0	0	0	0	0	0
Enterobacter	0	0	0.002	0	0	0	0	0	0	0	0.003	0	0	0.006	0	0	0	0	0	0	0	0.003	0	0	0	0	0	0.002	0	0	0	0	0	0	0	0.447	0	15.307	0	0	0.002	0	0	0	0	0.001	0	0	0.01
Lawsonia	0	0	0.002	0	0	0.002	0	0.002	0	0	0	0.003	0	0	0	0	0	0	0	0	0	0	0	0.002	0	0	0.004	0	0.002	0.006	0	0	0	0	0	0	0	0	0	0	0	0	0	0	0	0	0	0	0
Fibrobacter	0	0	0.002	0	0	0	0	0	0	0	0	0	0	0	0	0	0	0	0	0.001	0	0	0	0	0	0	0	0	0	0	0	0	0	0	0	0	0	0	0.006	0	0	0	0	0	0	0	0	0	0
Scardovia	0	0	0.002	0	0.002	0	0	0.005	0.003	0.001	0	0.003	0.001	0.003	0.002	0.003	0.001	0	0	0.003	0	0.003	0.004	0	0	0.001	0	0	0	0	0	0	0	0.005	0.002	0.008	0	0.015	0	0	0	0	0	0	0.003	0.007	0	0	0
Cyclobacteriaceae_Family	0	0	0.002	0	0	0	0	0.002	0.001	0	0	0	0.001	0.001	0	0.01	0	0	0.001	0	0	0	0	0.001	0	0.001	0	0	0	0	0	0	0	0	0	0	0	0	0	0	0.002	0	0	0.004	0	0	0	0	0
Tenacibaculum	0	0	0.002	0	0	0	0	0.003	0	0	0	0	0.005	0	0	0.003	0	0	0	0	0	0	0	0.002	0	0	0	0	0	0	0	0.001	0	0	0.001	0	0	0	0	0	0	0	0	0	0	0	0	0	0
Geovibrio	0	0	0.002	0	0	0	0	0	0	0	0	0	0	0	0	0	0	0	0	0	0	0	0	0	0	0	0	0	0	0	0	0	0	0	0	0	0	0	0	0	0	0	0	0	0	0	0	0	0
Pseudoclavibacter	0	0	0.002	0	0	0	0	0.003	0.002	0.002	0	0	0	0	0	0	0	0	0	0.001	0.001	0	0	0	0	0	0	0	0.002	0	0	0.001	0	0.002	0	0.002	0	0	0	0	0	0	0	0	0	0	0	0	0
Howardella	0	0	0	0.253	0.003	0	0.001	0.002	0.004	0.001	0.036	0.004	0	0.001	0	0.072	0	0.169	0.002	0.025	0.1	0	0	0.001	0.001	0.006	0.002	0.067	0.003	0.001	0	0.004	0.09	0.177	0.003	0	0.023	0	0.028	0	0.002	0.031	0.066	0.166	0	0	0	0	0.096
Sharpea	0	0	0	0.113	0	0	0	0.002	0.009	0	0	0	0	0	0	0	0	0.036	0.001	0	0	0.003	0.001	0	0	0	0	0	0	0	0	0	0	0	0	0.007	0	0	0.216	0	0	0.003	0	0	0	0	0	0	0
Escherichia	0	0	0	0.024	0	1.413	0.037	0.059	0.105	0.01	0.01	3.344	0.016	0.013	0.082	0.847	0.064	0.136	0.223	0.042	0.012	0.564	3.358	0.01	0.134	0.001	0.021	0.005	0.023	0.001	0.011	0.035	1.989	0.001	0.028	0.012	0.02	0.068	0.005	1.77	0.101	0.014	0.304	0.736	7.569	0.505	0.015	1.073	1.39
Acinetobacter	0	0	0	0.019	0	0	0	0	0	0	0	0	0.001	0	0.001	0	0	0	0	0	0.001	0.001	0	0	0.001	0	0	0	0	0	0	0	0	0	0	0.004	0	0	0	0	0	0	0.006	0	0	0.004	0	0	0
Plantactinospora	0	0	0	0.01	0.002	0	0	0	0	0	0	0	0.001	0	0	0	0	0	0	0	0.001	0	0	0	0	0	0	0	0	0	0	0	0	0	0	0	0	0	0	0	0	0	0	0	0	0	0	0	0
Amycolatopsis	0	0	0	0.006	0.002	0	0.001	0	0	0.001	0	0.001	0.005	0	0.001	0.102	0.002	0	0	0.007	0	0	0.003	0	0	0	0	0	0	0	0.006	0.001	0	0	0	0	0	0.003	0	0	0	0	0	0	0	0	0	0	0
Vagococcus	0	0	0	0.004	0	0	0	0	0.002	0	0	0	0	0	0	0	0	0	0	0	0	0	0	0	0	0	0	0	0	0	0.002	0	0	0	0.001	0	0	0	0.003	0	0	0	0	0	0	0.001	0	0	0
Finegoldia	0	0	0	0.005	0	0	0.175	0.002	0	0	0.009	0	0.001	0	0	0	0	0.001	0.007	0	0	0.001	0	0.004	0.001	0.003	0.002	0	0.023	0	0	0	0	0	0	0	0	0.012	0	0.004	0	0	0	0.002	0	0.026	0.003	0	0
Sporichthya	0	0	0	0.005	0	0	0	0	0.001	0	0	0	0.002	0	0	0.016	0	0	0	0.003	0	0	0	0	0	0	0	0	0	0	0.003	0.001	0	0	0	0	0	0	0	0	0	0	0	0	0	0	0	0	0
Uncultured_Family	0	0	0	0.004	0.007	0.004	0	0.002	0.003	0.004	0.003	0	0	0.003	0.005	0.032	0.001	0.001	0	0.003	0	0.048	0.003	0.001	0.004	0.007	0.012	0.005	0.014	0.002	0.002	0.001	0.003	0.002	0	0	0	0	0	0	0	0	0	0	0	0	0	0	0
Youngiibacter	0	0	0	0.004	0	0	0.059	0	0	0	0	0	0	0	0	0	0	0.001	0	0.003	0.001	0.004	0.001	0	0	0	0.001	0	0	0.001	0.002	0	0	0	0	0	0	0	0	0	0	0	0	0	0	0	0	0	0
Agromyces	0	0	0	0.004	0	0	0	0.002	0.01	0.003	0	0.001	0	0	0	0.001	0	0.001	0	0.001	0	0	0	0	0	0	0	0	0	0	0	0	0.001	0	0	0.002	0	0	0	0	0	0	0	0	0	0	0	0	0
Negativicoccus	0	0	0	0.004	0	0	0	0	0	0	0	0.002	0	0.001	0	0	0	0	0	0	0.051	0	0	0.002	0	0	0.777	0	0.004	0	0	0.001	0	0.001	0.003	0	0	0	0	0	0	0	0	0	0	0	0	0	0
Acetonema	0	0	0	0.004	0	0.002	0.024	0	0	0	0	0	0	0	0	0	0	0	0	0	0	0.008	0	0	0.001	0	0	0.03	0	0	0	0	0.004	0	0	0	0	0	0	0	0	0	0	0	0	0	0	0	0
Pseudomonas	0	0	0	0.002	0	0	0.001	0	0.001	0	0	0	0.001	0	0	0	0	0	0	0	0	0	0.005	0	0.002	0.001	0	0	0	0.003	0	0	0	0	0	0	0	0.009	0	0	0	0	0	0	0	0.003	0	0	0
Pseudonocardiaceae_Family	0	0	0	0.002	0.002	0.002	0	0	0	0	0.003	0.001	0.001	0	0.005	0.002	0	0	0	0.003	0.001	0	0.001	0	0	0	0.004	0	0.005	0.001	0.002	0.001	0	0.001	0.001	0	0	0	0	0	0	0	0	0	0	0	0	0	0
Blastococcus	0	0	0	0.002	0	0.002	0.008	0.003	0	0.002	0.01	0	0.008	0.001	0	0	0	0.002	0	0.013	0.001	0	0	0	0	0	0.001	0	0.002	0	0	0.007	0	0	0	0	0	0	0	0	0	0	0	0	0	0	0	0	0
Tomitella	0	0	0	0.002	0	0.002	0.003	0.002	0	0	0	0.001	0.002	0	0	0.001	0	0	0	0.01	0.001	0.001	0.003	0	0.001	0	0.001	0	0.002	0.002	0.002	0.006	0	0	0	0	0	0	0	0	0	0	0	0	0	0	0	0	0
Tetrasphaera	0	0	0	0.002	0	0	0	0	0	0	0	0	0	0	0	0	0	0	0	0	0	0	0.001	0	0	0	0	0	0	0	0	0	0	0	0	0	0	0	0	0	0	0	0	0	0	0	0	0	0
Leptospiraceae_Family	0	0	0	0.002	0	0.002	0	0	0.001	0	0	0	0	0	0	0	0	0	0	0	0	0.001	0	0	0	0.007	0	0	0	0	0	0	0	0	0	0	0	0	0	0	0	0	0	0	0	0	0	0	0
Wangella	0	0	0	0.002	0	0	0	0	0	0	0.009	0	0.001	0	0	0	0.006	0.026	0	0.004	0	0	0.004	0	0.001	0	0	0	0.002	0	0	0.001	0	0	0	0	0	0	0	0	0	0	0	0	0	0	0	0	0
Ammoniphilus	0	0	0	0.002	0	0	0.003	0	0	0	0	0	0	0	0.001	0	0	0.003	0.001	0	0.001	0	0	0.001	0	0	0	0	0.003	0	0	0	0.004	0	0	0	0.006	0	0	0	0	0	0	0	0	0	0	0	0
Thermobispora	0	0	0	0.002	0	0	0	0	0	0	0	0	0.002	0	0	0	0	0	0	0.001	0	0	0	0	0	0	0	0	0	0	0	0	0.001	0	0	0	0	0	0	0	0	0	0	0	0	0	0	0	0
Marinilabilia	0	0	0	0.002	0	0	0	0	0	0	0	0	0	0	0	0.002	0	0	0	0	0	0	0	0.001	0	0	0	0	0	0.002	0	0	0.001	0	0	0	0.003	0	0.003	0	0	0	0	0	0	0	0	0	0
Sneathiellaceae_Family	0	0	0	0.001	0	0	0	0	0	0	0.001	0	0	0	0	0.001	0	0	0	0	0	0	0	0	0	0	0	0	0	0	0	0	0	0	0	0	0	0	0	0	0	0	0	0	0	0	0	0	0
Sinomonas	0	0	0	0.001	0	0	0	0	0	0	0	0	0	0	0	0	0	0	0	0	0	0.002	0	0.001	0	0	0	0	0.002	0	0	0.001	0	0	0	0	0	0	0	0	0	0	0	0	0	0	0	0	0
Zeaxanthinibacter	0	0	0	0.001	0	0	0	0	0	0	0	0	0	0	0.006	0.003	0	0	0.001	0	0	0	0	0	0	0	0	0	0	0.001	0	0	0	0	0	0	0	0	0	0	0	0	0	0	0	0	0	0	0
Acidovorax	0	0	0	0.001	0	0	0	0	0	0	0	0	0	0	0	0.023	0	0	0	0	0	0	0	0	0	0	0	0	0	0	0	0	0	0	0	0	0	0	0	0	0	0	0	0	0	0	0	0	0
Erythrobacter	0	0	0	0.001	0	0	0.001	0	0	0	0	0	0	0	0	0	0	0	0	0	0	0	0.003	0	0	0	0	0.002	0	0.001	0	0	0	0	0	0	0	0	0	0	0	0	0	0	0	0	0	0	0
Mucilaginibacter	0	0	0	0.001	0	0	0	0	0	0.001	0.001	0	0	0	0.001	0.008	0.001	0	0.001	0	0.001	0.001	0	0.002	0	0	0	0.002	0	0	0	0.001	0.009	0	0.001	0	0	0	0	0	0	0	0	0	0	0	0	0	0
Pseudonocardia	0	0	0	0.001	0	0	0.001	0.002	0	0	0	0	0	0	0	0	0	0	0.003	0	0	0	0.009	0	0	0	0	0	0	0	0	0	0	0.002	0	0	0	0	0	0	0	0	0	0	0	0	0	0	0
Glycomyces	0	0	0	0.001	0	0	0	0	0	0	0	0	0	0	0	0	0	0	0	0	0	0	0	0	0	0	0	0	0	0	0	0	0	0	0	0	0	0	0	0	0	0	0	0	0	0	0	0	0
Virgisporangium	0	0	0	0.001	0	0	0	0	0	0	0	0	0	0	0	0	0	0	0	0	0	0	0	0	0	0	0	0	0	0	0	0	0	0	0	0	0	0	0	0	0	0	0	0	0	0	0	0	0
Coriobacterium	0	0	0	0.001	0.003	0	0.018	0.003	0.004	0.002	0.045	0.001	0.002	0.003	0	0	0	0.001	0	0.001	0	0.001	0	0	0	0	0	0	0	0	0	0	0	0.003	0	0	0	0	0	0	0	0	0	0	0	0	0	0	0
Luteolibacter	0	0	0	0.001	0	0	0	0	0	0	0	0	0	0	0	0	0	0	0	0	0	0	0	0	0	0	0.001	0	0	0	0	0	0	0	0.001	0	0	0	0	0	0	0	0	0	0	0	0	0	0
Ornithinibacillus	0	0	0	0.001	0	0	0.001	0	0	0	0	0	0	0	0	0	0	0	0	0	0	0	0	0	0	0	0	0	0	0	0	0	0	0	0	0	0	0	0	0	0	0	0	0	0	0	0	0	0
Geobacteraceae_Family	0	0	0	0.001	0	0.006	0	0.002	0	0	0.001	0.003	0	0	0	0	0	0	0	0	0	0	0.001	0	0	0	0	0.002	0	0	0	0	0	0	0	0.002	0	0	0	0	0	0	0	0	0	0	0	0	0
Syntrophaceae_Family	0	0	0	0.001	0	0	0	0	0	0	0.001	0	0	0	0	0	0	0	0	0	0	0	0	0	0	0	0	0	0	0	0	0.001	0.001	0	0	0	0	0	0	0	0	0	0	0	0	0	0	0	0
Actinomycetospora	0	0	0	0.001	0	0	0	0	0	0	0	0	0	0	0	0	0	0	0	0	0	0	0	0	0	0	0	0	0	0	0	0	0	0	0	0	0	0	0	0	0	0	0	0	0	0	0	0	0
Haloechinothrix	0	0	0	0.001	0.002	0	0	0.002	0	0	0	0	0.005	0	0	0	0	0	0	0	0	0	4.902	0	0	0	0	0	0	0	0	0.001	0	0.001	0	0	0	0	0	0	0	0	0	0	0	0	0	0	0
Rubrobacter	0	0	0	0.001	0.002	0	0.001	0	0	0.001	0	0	0.001	0	0	0.003	0	0	0	0	0	0	0	0	0	0	0	0	0	0	0	0	0.001	0	0	0	0	0	0	0	0	0	0	0	0	0	0	0	0
Cryptosporangiaceae_Family	0	0	0	0.001	0	0.002	0	0	0	0	0.001	0.001	0	0	0	0	0	0.001	0	0	0	0	0	0	0	0	0	0	0	0	0	0	0	0	0	0.002	0	0	0	0	0	0	0	0	0	0	0	0	0
Actinobaculum	0	0	0	0.001	0.005	0	0	0	0.008	0.003	0	0	0.005	0	0	0	0	0.002	0	0	0	0.001	0.001	0	0	0	0	0	0	0	0	0	0	0.002	0	0.003	0	0	0	0	0	0	0	0	0	0	0	0	0
Georgenia	0	0	0	0.001	0.002	0	0	0	0	0	0	0	0	0	0	0	0	0	0	0	0	0	0	0	0	0	0	0	0	0	0	0	0	0	0	0	0	0	0	0	0	0	0	0	0	0	0	0	0
Vampirovibrio	0	0	0	0.001	0	0	0	0	0	0	0	0	0	0	0.003	0	0	0	0.001	0	0	0	0	0.003	0	0	0.001	0	0	0.001	0	0	0	0	0	0	0	0	0	0	0	0	0	0	0	0	0	0	0
Desemzia	0	0	0	0.001	0	0	0	0	0	0	0	0	0	0	0	0	0	0	0	0	0	0.004	0.001	0	0	0	0	0	0	0.001	0	0	0	0	0	0	0	0	0	0	0	0	0	0	0	0	0	0	0
Sphingomonas	0	0	0	0.001	0	0	0	0	0	0	0	0.001	0	0	0.001	0	0	0	0	0.003	0	0	0	0	0	0	0	0	0	0	0	0	0	0	0	0	0	0	0	0	0	0	0	0	0	0.003	0	0	0
Elusimicrobiaceae_Family	0	0	0	0.001	0	0	0	0	0	0	0	0	0	0	0	0	0	0	0	0	0	0	0	0	0	0	0.001	0	0	0.001	0	0	0	0.001	0	0	0	0	0	0	0	0	0	0	0	0	0	0	0
Piscirickettsiaceae_Family	0	0	0	0.001	0	0	0	0	0	0	0	0	0	0	0	0.001	0	0	0	0	0	0	0	0	0	0	0	0	0	0	0	0	0	0.001	0	0	0	0	0	0	0	0	0	0	0	0	0	0	0
Desulfonauticus	0	0	0	0.001	0	0	0	0	0	0	0	0	0	0	0.001	0	0	0.001	0	0	0	0	0	0	0	0.001	0	0	0	0	0	0	0	0	0	0	0	0	0	0	0	0	0	0	0	0	0	0	0
Arthrobacter	0	0	0	0.001	0	0	0	0	0	0	0	0	0	0	0	0	0	0	0	0	0	0.001	0.001	0	0	0.001	0	0	0	0	0	0	0	0	0	0	0	0	0	0	0	0	0.002	0	0	0.006	0	0.003	0
Atopococcus	0	0	0	0.001	0	0	0	0	0	0	0	0	0	0	0	0	0	0	0	0	0	0	0	0	0	0	0	0	0	0	0	0	0	0	0	0	0	0	0	0	0	0	0	0	0	0	0	0	0
Heliophilum	0	0	0	0.001	0	0	0	0	0	0	0	0	0	0	0.001	0	0	0	0	0	0	0	0	0	0	0	0	0	0	0	0	0	0	0	0	0	0	0	0	0	0	0	0	0	0	0	0	0	0
Anaerorhabdus	0	0	0	0.001	0	0	0	0	0.001	0	0.001	0	0	0	0	0	0	0	0	0	0	0	0.001	0	0	0.004	0	0	0	0	0	0	0.001	0	0	0	0	0	0.003	0	0	0	0	0	0	0	0	0	0
Nitrospinaceae_Family	0	0	0	0.001	0	0	0	0	0	0	0	0	0	0	0	0	0	0	0	0	0	0	0	0.001	0	0	0.001	0	0	0	0	0	0	0	0	0	0	0	0	0	0	0	0	0	0	0	0	0	0
Haloplasmataceae_Family	0	0	0	0.001	0	0	0.003	0	0	0	0	0	0	0	0	0	0	0	0	0	0	0	0	0	0	0.001	0	0	0	0.006	0	0	0	0	0	0	0	0	0	0	0	0	0	0	0	0	0	0	0.002
Pseudoramibacter	0	0	0	0.001	0.002	0	0	0	0	0.002	0	0	0	0	0	0	0	0	0	0	0	0	0.001	0.001	0	0	0	0.002	0	0	0	0	0	0	0	0	0	0	0	0	0	0	0	0	0	0	0	0	0
Chania	0	0	0	0.001	0	0	0	0	0	0	0	0	0	0	0	0	0	0	0	0	0	0	0.001	0	0	0	0	0	0	0	0	0	0.001	0	0	0.003	0	0	0	0	0	0	0	0	0	0	0	0	0
Dictyoglomus	0	0	0	0.001	0	0	0	0	0	0	0	0	0	0	0	0	0	0	0	0	0	0.001	0	0	0	0	0	0	0	0	0	0	0	0	0	0	0	0	0	0	0	0	0	0	0	0	0	0	0
Phytohabitans	0	0	0	0.001	0.002	0	0	0	0	0.001	0.002	0	0	0	0	0	0	0	0	0	0.012	0	0	0	0.004	0	0.002	0	0	0	0	0.001	0	0	0	0	0	0	0	0	0	0	0	0	0	0	0	0	0
Thioalkalivibrio	0	0	0	0.001	0	0	0.004	0	0.001	0	0	0	0.001	0	0	0	0	0	0	0	0	0	0	0	0	0	0	0	0	0	0	0	0.001	0	0	0	0	0	0	0	0	0	0	0	0	0	0	0	0
Lentibacillus	0	0	0	0.001	0	0	0.045	0	0	0	0	0	0	0	0	0	0	0	0	0	0	0	0	0	0	0	0	0	0	0	0	0	0	0	0	0	0	0	0	0	0	0	0	0	0	0	0	0	0
Allisonella	0	0	0	0	0.01	0.39	0.027	0.055	0	0.05	0	0	0	0.001	0.03	0	0	0.001	0	0.083	0	0	0	0.201	0.337	0.004	0.001	0.004	0.104	0.075	0	0	0.312	0.001	0.004	0	0.437	0	0.03	0	0.09	0.155	0.037	0	0	0	0	0	0
Mechercharimyces	0	0	0	0	0.003	0.002	0	0	0.002	0	0	0.001	0	0	0	0	0.001	0	0	0	0.001	0	0	0	0	0	0	0	0.002	0	0	0	0.001	0.001	0	0	0	0	0	0	0	0	0	0	0	0	0	0	0
Saccharopolyspora	0	0	0	0	0.003	0	0	0	0.001	0	0	0	0	0	0	0	0	0	0	0.013	0.001	0	0	0	0	0	0	0	0	0	0	0	0	0	0	0	0	0	0	0	0	0	0	0	0	0	0	0	0
Planococcaceae_Family	0	0	0	0	0.002	0.002	0	0.002	0	0	0.001	0	0	0.001	0.003	0.001	0	0.001	0.001	0	0	0	0	0	0.001	0.004	0.001	0.004	0	0	0	0	0.001	0	0.001	0	0	0	0	0	0	0	0	0	0	0	0	0	0
Stackebrandtia	0	0	0	0	0.002	0	0	0	0.001	0	0	0	0	0	0.001	0	0	0	0	0	0.001	0	0	0	0	0.001	0	0	0	0.002	0	0	0	0	0	0	0	0	0	0	0	0	0	0	0	0	0	0	0
Streptomycetaceae_Family	0	0	0	0	0.002	0.002	0	0	0	0	0.001	0	0.001	0.001	0	0.002	0	0	0	0	0	0.003	0.001	0	0.003	0	0.001	0	0.002	0	0	0	0	0.001	0	0	0	0	0	0	0	0	0	0	0	0	0	0	0
Flindersiella	0	0	0	0	0.002	0	0	0.002	0.001	0	0	0.001	0	0	0	0	0	0	0	0	0.001	0	0	0	0	0	0	0	0	0	0	0.001	0	0	0	0	0	0	0	0	0	0	0	0	0	0	0	0	0
Brassicibacter	0	0	0	0	0.002	0	0.011	0	0	0	0.003	0	0	0	0	0	0	0.001	0	0	0.003	0	0	0	0	0.008	0	0	0.004	0	0	0	0.001	0	0	0	0	0	0	0	0	0	0	0	0	0	0	0	0
Fervidicella	0	0	0	0	0.002	0.002	0	0	0.003	0	0	0	0	0	0.001	0	0	0	0	0	0	0	0	0	0	0	0.001	0	0	0	0.002	0	0	0	0	0	0	0	0	0	0	0	0	0	0	0	0	0	0
Dendrosporobacter	0	0	0	0	0.002	0	0	0	0	0	0	0	0	0	0	0.001	0	0	0	0	0	0	0	0	0	0	0	0	0	0	0	0	0	0	0	0	0	0	0	0	0	0	0	0	0	0	0	0	0
Glycomycetaceae_Family	0	0	0	0	0.002	0.002	0	0	0.001	0	0	0	0	0	0	0.001	0	0	0	0	0	0.001	0	0	0	0	0	0	0	0	0	0.003	0.001	0.001	0	0	0	0	0	0	0	0	0	0	0	0	0	0	0
Marichromatium	0	0	0	0	0.002	0	0	0	0.001	0	0	0	0	0	0	0	0	0	0	0	0	0	0	0	0	0	0	0	0	0	0	0	0.001	0	0	0	0	0	0	0	0	0	0	0	0	0	0	0	0
Oxalobacteraceae_Family	0	0	0	0	0.002	0.002	0	0	0	0	0	0.001	0	0.024	0.005	0	0	0	0	0	0	0	0	0	0	0.003	0	0.002	0	0	0	0	0.001	0	0	0.002	0	0	0	0	0	0	0	0	0	0	0	0	0
Halothiobacillus	0	0	0	0	0.002	0.002	0	0	0	0	0	0	0	0	0	0	0	0	0	0	0	0	0	0	0	0	0.001	0	0	0	0	0	0	0	0	0	0	0	0	0	0	0	0	0	0	0	0	0	0
Modestobacter	0	0	0	0	0.002	0	0	0	0	0.004	0	0.008	0	0	0	0.001	0	0	0	0.003	0	0	0	0	0	0	0	0	0	0.001	0.002	0.001	0	0	0	0	0	0	0	0	0	0	0	0	0	0	0	0	0
Gordonia	0	0	0	0	0.002	0	0	0.002	0	0.001	0	0	0	0	0	0.001	0.001	0	0	0.001	0	0	0	0	0	0	0	0	0	0.004	0	0.001	0	0	0	0	0	0	0	0	0	0	0	0.002	0	0	0	0	0
Nocardia	0	0	0	0	0.002	0	0	0	0	0	0	0	0	0	0.082	0	0	0	0	0.002	0	0	0	0	0	0	0	0	0	0	0	0.001	0	0	0	0	0	0	0.005	0	0	0	0	0	0	0	0	0	0
Marininema	0	0	0	0	0.002	0	0	0	0.001	0	0.534	0	0	0	0	0.005	0	0	0	0.001	0	0	0	0	0	0.09	0	0	0.002	0	0	0.001	0	0.001	0	0	0	0	0	0	0	0	0	0	0	0	0	0	0
Dichotomicrobium	0	0	0	0	0.002	0	0	0	0	0	0	0	0	0	0	0	0	0	0	0	0	0	0	0	0	0	0	0	0	0	0	0	0	0	0	0.002	0	0	0	0	0	0	0	0	0	0	0	0	0
Anoxynatronum	0	0	0	0	0.002	0	0	0	0	0	0	0	0	0	0.001	0.001	0	0	0	0	0	0	0	0	0	0	0	0	0	0.002	0.002	0	0	0	0	0	0	0	0	0	0	0	0	0	0	0	0	0	0
Thermodesulfobacteriaceae_Family	0	0	0	0	0.002	0	0	0	0	0	0	0	0	0	0	0	0	0	0	0	0	0	0	0	0	0	0	0	0	0	0	0	0	0.001	0.001	0	0	0	0	0	0	0	0	0	0	0	0	0	0
Peptoniphilaceae_Family	0	0	0	0	0.002	0	0.062	0	0	0	0.003	0	0	0	0	0.001	0	0	0	0	0	0	0.001	0.005	0	0.007	0	0	0	0	0	0.003	0	0	0	0	0	0	0	0	0	0	0	0	0	0	0	0	0
Succiniclasticum	0	0	0	0	0.002	0.004	0	0	0	0	0	0	0	0	0	0	0	0	0.001	0	0.001	0	0	0	0	0	0	0.004	0	0	0	0.004	0.003	0.007	0	0	0.749	0.003	0	0.002	0	0	0	0	0	0	0	0	0
Shimazuella	0	0	0	0	0.002	0	0	0	0	0.001	0	0	0	0	0	0	0	0	0	0	0	0	0	0	0	0	0	0	0	0	0	0	0	0	0	0	0	0	0	0	0	0	0	0	0	0	0	0	0
Natranaerobius	0	0	0	0	0.002	0	0.001	0.003	0	0	0.046	0	0	0	0.069	0	0.002	0	0	0	0.009	0.008	0	0	0	0	0.001	0.004	0	0	0	0	0	0.001	0	0	0	0	0	0	0	0	0	0	0	0	0	0	0
Pseudoalteromonas	0	0	0	0	0.002	0	0	0	0	0	0	0	0	0	0	0	0	0	0.001	0.001	0	0.001	0	0.001	0.001	0	0	0	0	0	0	0	0	0.001	0	0	0	0	0	0	0	0	0	0	0	0	0	0	0
Sporosarcina	0	0	0	0	0.002	0	0	0	0	0.001	0	0	0.001	0	0	0	0	0	0	0	0	0.001	0	0	0	0	0	0	0.002	0.001	0	0	0	0.002	0	0	0	0	0	0	0	0	0	0	0	0	0	0	0
Legionellaceae_Family	0	0	0	0	0.002	0	0	0	0	0	0	0	0	0	0	0	0	0	0	0	0.001	0	0	0	0.001	0	0	0	0.002	0	0	0.003	0	0	0	0	0	0	0	0	0	0	0	0	0	0	0	0	0
Brucella	0	0	0	0	0.002	0	0.001	0	0	0	0	0.001	0	0	0	0	0	0	0	0	0	0	0	0	0	0	0	0	0	0	0	0	0	0	0	0	0	0	0	0	0	0	0	0	0	0	0	0	0
Clostridiales Family XVI. Incertae Sedis_Family	0	0	0	0	0	0.019	0	0	0	0	0	0	0	0	0	0	0	0	0	0	0	0	0	0	0	0	0	0.002	0	0	0.002	0	0	0	0	0	0	0	0	0	0	0	0	0	0	0	0	0	0
Gardnerella	0	0	0	0	0	0.017	0	0	0	0	0	0	0.001	0	0	0.001	0	0	0	0	0	0.011	0	0	0	0	0	0	0.003	0	0	0	0	0	0	0	0	0	0	0	0	0	0	0	0	0	0.005	0	0
Thermaceae_Family	0	0	0	0	0	0.008	0	0	0	0	0	0	0.002	0	0	0	0	0	0	0.003	0	0	0	0	0	0	0	0	0	0	0	0	0	0	0	0	0	0	0	0	0	0	0	0	0	0	0	0	0
Enterobacteriaceae_Family	0	0	0	0	0	0.006	0	0	0	0	0	0.006	0	0	0	0.004	0	0	0	0	0	0	0.061	0	0	0	0	0	0	0	0	0	0.004	0	0	0	0	0	0	0	0	0	0	0	0	0	0	0	0
Anaerolineaceae_Family	0	0	0	0	0	0.004	0	0	0	0	0.004	0.003	0.004	0.003	0.001	0	0	0	0	0	0	0	0	0	0	0.001	0	0	0	0	0	0.001	0	0	0	0	0	0	0	0	0	0	0	0	0	0	0	0	0
Asaccharospora	0	0	0	0	0	0.004	0	0	0	0	0	0	0	0	0	0	0	0	0	0	0	0.001	0	0	0	0	0	0	0.002	0	0	0	0	0	0.001	0	0.003	0	0	0	0	0	0	0	0	0	0	0	0
Sodalis	0	0	0	0	0	0.004	0	0	0	0	0	0.001	0	0	0	0	0	0	0	0	0	0	0	0	0	0	0	0	0	0	0	0	0.002	0	0	0	0	0	0	0	0	0	0	0	0	0	0	0	0
Deinococcaceae_Family	0	0	0	0	0	0.004	0	0	0	0	0	0	0.002	0	0	0.001	0	0	0	0.003	0	0	0	0	0	0.004	0.001	0.002	0	0	0	0	0	0	0	0	0	0	0	0	0	0	0	0	0	0	0	0	0
Erwinia	0	0	0	0	0	0.004	0	0	0	0	0	0	0	0	0	0	0	0	0	0	0	0	0.01	0	0	0	0.001	0	0	0	0	0	0.002	0	0	0.002	0	0.006	0	0	0	0	0	0	0	0	0	0	0.002
Carboxydocella	0	0	0	0	0	0.004	0	0	0	0	0	0	0	0	0	0.001	0	0	0	0	0	0	0	0	0	0	0.001	0	0	0	0.002	0	0	0	0	0	0	0	0	0	0	0	0	0	0	0	0	0	0
null_Family	0	0	0	0	0	0.004	0.028	0	0	0	0	0	0	0	0	0.002	0	0	0	0	0	0	0	0	0	0	0	0	0	0	0	0	0	0	0	0	0	0	0	0	0	0	0	0	0	0	0	0	0
Oceanospirillaceae_Family	0	0	0	0	0	0.004	0	0	0	0	0	0	0	0	0	0	0	0	0	0	0	0	0.001	0	0	0	0	0	0	0	0	0.001	0	0	0	0	0	0	0	0	0	0	0	0	0	0	0	0	0
Geobacter	0	0	0	0	0	0.002	0	0	0	0	0	0	0	0	0	0	0	0	0	0	0	0	0.027	0	0	0	0	0	0.003	0	0	0.001	0.002	0	0	0	0	0	0	0	0	0	0	0	0	0	0	0	0
Sphingomonadaceae_Family	0	0	0	0	0	0.002	0	0	0	0	0	0	0	0	0.001	0	0	0	0	0	0	0	0.001	0	0	0	0	0	0	0	0	0.001	0	0	0	0.002	0	0	0	0	0	0	0	0	0	0	0	0	0
Microbacterium	0	0	0	0	0	0.002	0.001	0	0.002	0	0	0	0	0	0	0	0	0	0	0	0	0	0	0	0	0	0	0	0.002	0	0	0.001	0	0	0	0	0	0	0	0	0	0	0	0	0	0	0	0	0
Psychrilyobacter	0	0	0	0	0	0.002	0	0	0	0	0	0	0	0	0	0	0	0	0	0	0	0	0	0	0	0	0	0	0	0	0	0	0	0	0	0	0	0	0	0	0	0	0	0	0	0	0	0	0
Aeromonas	0	0	0	0	0	0.002	0	0	0	0	0	0.001	0.006	0	0	0	0	0.001	0	0	0	0	0.001	0	0	0	0	0	0	0	0	0.001	0	0	0	0	0	0	0	0	0	0	0	0	0	0	0	0	0
Stomatobaculum	0	0	0	0	0	0.002	0.004	0	0.001	0.002	0.01	0	0	0.003	0	0.002	0.002	0	0	0	0	0	0.002	0.002	0.001	0	0.002	0.006	0	0.004	0.002	0	0.001	0	0.001	0.002	0.003	0	0	0	0.006	0.002	0	0	0	0	0	0	0
Spongiibacteraceae_Family	0	0	0	0	0	0.002	0.023	0	0	0	0	0	0	0	0	0	0	0	0	0	0	0.001	0.001	0	0	0	0	0	0.002	0	0	0	0	0	0	0	0	0	0	0	0	0	0	0	0	0	0	0	0
Cytophaga	0	0	0	0	0	0.002	0	0.003	0	0	0	0	0.002	0.004	0	0.059	0	0	0.001	0.001	0.001	0	0.001	0.001	0.003	0	0	0.002	0	0.002	0	0	0.001	0	0.004	0.002	0	0	0.003	0	0	0	0	0	0	0	0	0	0
Rhizobium	0	0	0	0	0	0.002	0	0	0	0	0	0	0	0	0	0	0	0	0	0	0	0	0	0	0	0	0	0	0	0	0	0	0	0	0	0	0	0.003	0	0	0	0	0	0	0	0	0	0	0
Alkalibacter	0	0	0	0	0	0.002	0.001	0	0	0	0.008	0	0	0	0	0	0	0	0	0.001	0	0	0	0	0	0	0	0	0	0	0	0	0	0	0.001	0	0	0	0	0	0	0	0	0	0	0	0.003	0	0
Anaplasmataceae_Family	0	0	0	0	0	0.002	0	0	0	0	0	0	0	0	0	0	0	0	0	0	0	0	0	0	0	0	0	0	0	0	0	0	0	0	0	0	0	0	0	0	0	0	0	0	0	0	0	0	0
Pragia	0	0	0	0	0	0.002	0	0	0	0	0	0	0	0	0	0	0	0	0	0	0	0.001	0	0	0	0	0	0	0	0	0	0	0	0	0	0	0	0	0	0	0	0	0	0	0	0	0	0	0
Dietziaceae_Family	0	0	0	0	0	0.002	0	0	0	0	0	0	0	0	0	0.002	0	0	0	0	0	0	0	0	0	0	0	0	0	0	0	0	0	0	0	0	0	0	0	0	0	0	0	0	0	0	0	0	0
Chloroherpeton	0	0	0	0	0	0.002	0	0	0	0	0	0	0	0	0	0	0.001	0	0	0	0	0	0	0	0	0	0	0	0	0	0	0	0	0	0	0	0	0	0	0	0	0	0	0	0	0	0	0	0
Leifsonia	0	0	0	0	0	0.002	0	0	0	0	0	0	0	0	0	0	0	0	0	0	0	0	0	0	0	0	0	0	0	0	0	0	0	0	0	0	0	0	0	0	0	0	0	0	0	0	0	0	0
Thermincola	0	0	0	0	0	0.002	0	0	0	0	0	0	0	0	0	0	0	0	0	0	0.001	0	0	0.001	0	0	0	0	0	0.001	0	0	0	0.001	0	0	0	0	0	0	0	0	0	0	0	0	0	0	0
Micrococcaceae_Family	0	0	0	0	0	0.002	0.001	0	0	0.001	0	0	0	0	0.001	0	0	0	0	0	0.001	0.001	0.003	0	0	0	0	0	0	0	0	0	0	0	0	0	0	0	0	0	0	0	0	0	0	0	0	0	0
Acidimicrobium	0	0	0	0	0	0.002	0	0	0	0	0.001	0	0	0	0	0	0	0	0	0	0	0	0	0	0	0	0.001	0	0	0	0	0	0	0.001	0	0	0	0	0	0	0	0	0	0	0	0	0	0	0
Oceanospirillum	0	0	0	0	0	0.002	0	0	0	0	0	0	0	0	0	0	0	0	0	0	0	0	0	0	0	0	0	0	0	0	0	0	0	0	0	0	0	0	0	0	0	0	0	0	0	0	0	0	0
Granulosicoccaceae_Family	0	0	0	0	0	0.002	0	0	0	0	0	0	0	0	0	0	0	0	0	0	0	0	0	0	0	0	0	0	0	0	0	0.001	0	0	0	0	0	0	0	0	0	0	0	0	0	0	0	0	0
Shimwellia	0	0	0	0	0	0.002	0	0	0	0	0	0.003	0	0	0	0	0	0	0	0	0	0	0.007	0	0	0	0	0	0	0	0	0	0	0	0	0	0	0.039	0	0	0	0	0	0	0	0	0	0	0
Ardenticatena	0	0	0	0	0	0.002	0	0.002	0	0	0	0	0	0	0.001	0	0	0	0	0	0	0	0.001	0	0	0	0	0.002	0	0	0	0	0	0	0	0	0	0	0	0	0	0	0	0	0	0	0	0	0
Geodermatophilus	0	0	0	0	0	0.002	0	0.002	0	0	0	0	0	0	0	0	0	0.001	0	0.001	0	0.001	0	0	0	0	0	0	0	0	0	0	0	0	0	0	0	0	0	0	0	0	0	0	0	0	0	0	0
Syntrophobacteraceae_Family	0	0	0	0	0	0.002	0	0	0	0	0.001	0	0	0	0	0	0	0	0	0	0	0	0	0	0	0	0	0	0	0	0	0	0.001	0	0	0	0	0	0	0	0	0	0	0	0	0	0	0	0
Skermanella	0	0	0	0	0	0.002	0	0	0.001	0	0	0	0	0	0	0	0	0	0	0	0	0.004	0	0	0	0	0	0	0	0	0	0	0	0	0	0	0	0	0	0	0	0	0	0	0	0	0	0	0
Oceanimonas	0	0	0	0	0	0.002	0	0	0	0	0	0	0	0	0	0	0	0	0	0	0	0	0	0	0	0	0	0	0	0	0	0	0	0	0	0	0	0	0	0	0	0	0	0	0	0	0	0	0
Desulfohalobium	0	0	0	0	0	0.002	0	0	0	0	0	0	0	0	0	0	0	0	0	0	0	0	0	0	0	0	0	0	0	0.001	0	0	0	0	0	0	0	0.006	0	0	0	0	0	0	0	0	0	0	0
Gemmatimonas	0	0	0	0	0	0.002	0	0	0	0	0	0	0	0	0	0	0	0	0	0	0	0	0	0	0	0	0	0	0	0	0	0	0	0	0	0	0	0	0	0	0	0	0	0	0	0	0	0	0
Chryseobacterium	0	0	0	0	0	0.002	0	0	0	0	0	0	0.005	0	0	0.002	0	0	0	0	0	0	0	0	0	0	0	0	0	0	0	0.001	0	0	0	0	0	0	0	0	0	0	0	0	0	0.003	0	0	0
Parachlamydiaceae_Family	0	0	0	0	0	0.002	0	0	0	0	0	0	0	0	0	0	0	0	0	0	0	0	0	0	0	0	0	0	0	0	0	0	0	0	0	0.002	0	0	0	0	0	0	0	0	0	0	0	0	0
Anaeroglobus	0	0	0	0	0	0.002	0	0	0	0.001	0	0.004	0	0	0	0	0	0	0	0.006	0	0	0.002	0	0	0.001	0	0	0	0	0	0	0.002	0	0	0	0.003	0	0.003	0	0	0.002	0	0	0.011	0.178	0	0	0
Colwellia	0	0	0	0	0	0.002	0	0	0	0	0	0	0	0	0	0	0	0	0	0	0	0	0	0	0	0	0	0	0	0	0	0	0	0	0	0	0.003	0	0	0	0	0	0	0	0	0	0	0	0
Maritimibacter	0	0	0	0	0	0.002	0	0	0	0	0	0	0	0	0	0	0	0	0	0	0	0	0	0	0	0	0	0	0	0	0	0	0	0	0	0	0	0	0	0	0	0	0	0	0	0	0	0	0
Nitrosomonas	0	0	0	0	0	0.002	0	0	0	0	0	0	0	0	0	0	0.002	0	0	0	0	0	0	0.001	0.001	0	0	0	0.002	0	0	0	0	0	0	0.002	0	0	0	0	0	0	0	0	0	0	0	0	0
Intrasporangiaceae_Family	0	0	0	0	0	0.002	0	0.002	0	0	0	0	0	0	0	0	0	0	0	0	0	0	0	0	0	0	0	0	0.003	0	0	0	0	0	0	0	0	0	0	0	0	0	0	0	0	0	0	0	0
Geobacillus	0	0	0	0	0	0.002	0.001	0	0	0	0.012	0	0.002	0	0.001	0.003	0	0.002	0.003	0	0.001	0.001	0	0	0.004	0	0	0	0	0	0	0.004	0	0	0.001	0	0	0	0	0	0	0	0	0	0	0	0	0	0
Mycoplasmataceae_Family	0	0	0	0	0	0.002	0	0	0	0	0	0.001	0	0	0	0	0.001	0	0.001	0	0	0	0.001	0.002	0	0	0	0	0	0	0	0	0	0	0	0	0	0	0	0	0	0	0	0	0	0	0	0	0
Caldinitratiruptor	0	0	0	0	0	0	0.066	0	0	0	0	0	0	0	0	0	0	0	0	0	0	0	0	0	0	0	0.001	0	0	0	0	0	0	0	0	0	0	0	0	0	0	0	0	0	0	0	0	0	0
Roseivirga	0	0	0	0	0	0	0.055	0	0	0	0	0	0	0	0	0	0	0	0	0	0	0	0	0	0	0	0	0	0	0	0	0	0	0	0	0	0	0	0	0	0	0	0	0	0	0	0	0	0
Fusobacteriaceae_Family	0	0	0	0	0	0	0.035	0	0	0	0.001	0	0	0	0	0.077	0	0	0	0	0	0	0	0	0	0.001	0	0	0.002	0	0	0	0	0	0	0	0	0	0	0	0	0	0	0	0	0	0	0	0
Spongiibacter	0	0	0	0	0	0	0.028	0	0	0	0	0	0	0	0	0	0	0	0	0	0	0	0	0	0	0	0	0	0	0	0	0	0	0	0	0.002	0	0	0	0	0	0	0	0.002	0	0	0	0	0
Symbiobacteriaceae_Family	0	0	0	0	0	0	0.025	0	0	0	0	0	0	0	0	0	0.001	0	0	0	0	0	0	0	0	0	0	0	0	0	0	0	0	0	0	0	0	0	0	0	0.002	0	0	0	0	0	0	0	0
Thalassomonas	0	0	0	0	0	0	0.021	0	0	0	0	0.001	0	0	0	0	0	0	0	0	0	0	0	0	0	0	0	0.002	0	0	0	0	0	0	0	0	0	0	0	0	0	0	0	0	0	0	0	0	0
Thermohydrogenium	0	0	0	0	0	0	0.019	0	0	0	0	0	0	0	0	0	0	0	0	0	0	0	0	0	0	0.224	0	0	0	0	0	0	0	0	0	0	0	0	0	0	0	0	0	0	0	0	0	0	0
Anaerosinus	0	0	0	0	0	0	0.015	0	0	0	0	0	0	0	0	0	0	0	0	0	0	0	0	0	0	0	0	0	0	0	0	0	0	0	0	0	0	0	0	0	0	0	0	0	0	0	0	0	0
Eremococcus	0	0	0	0	0	0	0.012	0	0	0	0	0	0	0	0	0	0	0	0	0	0	0	0	0	0	0	0	0	0	0	0	0	0	0	0	0	0	0	0	0	0	0	0.005	0	0	0	0	0	0
Fucophilus	0	0	0	0	0	0	0.011	0	0	0	0	0	0	0	0	0	0	0	0	0	0	0	0	0	0	0	0	0	0	0	0	0	0	0	0	0	0	0	0	0	0	0	0	0	0	0	0	0	0
Kutzneria	0	0	0	0	0	0	0.007	0	0	0	0	0.001	0	0	0	0	0	0	0	0.001	0	0	0	0	0	0	0	0	0	0	0	0	0	0	0	0	0	0	0	0	0	0	0	0	0	0	0	0	0
Dehalobacter	0	0	0	0	0	0	0.007	0	0	0	0.001	0	0	0	0.003	0.002	0	0	0.001	0	0.087	0	0	0	0	0.001	0	0	0	0	0	0	0.001	0	0	0	0	0	0	0	0	0	0	0	0	0	0	0	0
[0]Bacteria;[1]Firmicutes;[2]Bacilli;[3]Bacillales;[4]null;null	0	0	0	0	0	0	0.005	0	0	0	0.077	0	0	0	0	0	0	0	0	0	0.001	0	0	0	0	0.002	0	0	0	0.001	0	0	0	0	0	0	0	0	0	0	0	0	0	0	0	0	0	0	0
Krasilnikovia	0	0	0	0	0	0	0.005	0	0	0	0	0	0	0	0	0	0	0	0	0	0	0	0	0	0	0	0	0	0	0	0	0	0	0	0	0	0	0	0	0	0	0	0	0	0	0	0	0	0
Staphylococcaceae_Family	0	0	0	0	0	0	0.004	0	0	0	0	0	0	0	0	0	0	0	0	0.001	0	0	0	0.001	0	0	0.001	0	0	0	0	0	0	0	0	0	0	0	0	0	0	0	0	0	0	0	0	0	0.002
Rhodospirillum	0	0	0	0	0	0	0.004	0	0	0	0	0	0	0	0	0	0.001	0	0	0	0	0	0	0	0	0	0	0	0	0.001	0	0	0	0	0	0	0	0	0	0	0.004	0	0	0	0	0	0	0	0
Mobiluncus	0	0	0	0	0	0	0.004	0	0	0.003	0	0	0	0	0.001	0.01	0	0.001	0	0	0	0.001	0	0.052	0	0.003	0	0	0.008	0.001	0.003	0	0	0	0	0.002	0	0.015	0	0	0	0	0.003	0	0	0	0	0	0
Candidatus Tremblaya	0	0	0	0	0	0	0.004	0	0	0	0	0	0	0	0	0	0	0	0	0	0	0	0	0	0	0	0	0	0	0	0	0	0	0	0	0	0	0	0	0	0	0	0	0	0	0	0	0	0
Hydrogenispora	0	0	0	0	0	0	0.003	0	0	0	0	0	0	0	0	0	0	0	0	0	0	0	0	0	0	0.001	0.001	0	0	0	0	0	0	0	0	0	0	0	0	0	0	0	0	0	0	0	0	0	0
Anaeroplasma	0	0	0	0	0	0	0.003	0	0.001	0	0	0	0	0	0.001	0.003	0	0	0	0	0	0	0	0	0	0	0.002	0	0	0	0	0	0	0	0	0	0	0	0	0	0	0	0	0	0	0	0	0	0
Alcanivorax	0	0	0	0	0	0	0.003	0	0.001	0	0	0	0	0	0	0	0	0	0	0	0	0	0	0	0	0	0	0	0	0	0	0	0	0	0	0	0	0	0	0	0	0	0	0	0	0	0	0	0
Methanobacterium	0	0	0	0	0	0	0.003	0	0	0	0	0	0	0	0	0	0	0	0	0	0	0	0	0	0	0	0	0	0	0	0	0	0	0	0	0	0	0	0	0	0	0	0	0	0	0	0	0	0
Thermolithobacteraceae_Family	0	0	0	0	0	0	0.003	0	0	0	0	0	0	0	0	0	0	0	0	0	0	0.001	0	0	0	0	0	0	0	0	0	0	0	0	0	0	0	0	0	0	0	0	0	0	0	0	0	0	0
Psychrobacillus	0	0	0	0	0	0	0.002	0	0	0	0	0	0	0	0.001	0.001	0	0	0	0	0	0	0	0	0	0.01	0	0	0	0	0	0	0	0	0	0	0.003	0	0	0	0	0	0	0	0	0	0	0	0
Pontibacter	0	0	0	0	0	0	0.003	0.002	0.001	0.001	0	0	0	0.001	0	0.052	0	0	0.003	0.003	0.003	0	0	0.002	0	0.006	0	0	0	0	0	0	0	0	0	0	0	0	0	0	0	0	0	0	0	0	0	0	0
Kineosporia	0	0	0	0	0	0	0.002	0	0	0	0	0	0	0	0.001	0	0	0	0	0	0	0	0	0	0	0	0	0	0	0	0	0	0	0	0	0	0	0	0	0	0	0	0	0	0	0	0	0	0
Kiloniella	0	0	0	0	0	0	0.001	0	0	0	0	0	0	0	0	0	0	0	0	0	0	0	0	0	0	0	0	0	0	0.287	0	0	0	0	0	0	0	0	0	0	0	0	0	0	0	0	0	0	0
Melioribacter	0	0	0	0	0	0	0.001	0	0	0	0	0	0	0	0	0	0	0	0	0	0	0	0	0.001	0	0	0	0	0	0	0	0	0	0	0	0	0	0	0	0	0	0	0	0	0	0	0	0	0
Competibacteraceae_Family	0	0	0	0	0	0	0.001	0	0	0.001	0	0	0	0	0	0	0	0	0	0	0	0	0	0	0	0	0	0	0	0	0	0	0	0	0	0	0	0	0	0	0	0	0	0	0	0	0	0	0
Heliobacterium	0	0	0	0	0	0	0.001	0	0	0	0	0	0	0	0	0	0	0	0	0	0	0	0	0	0	0	0	0	0	0	0	0	0	0	0	0	0	0	0	0	0	0	0	0	0	0	0	0	0
Helicobacter	0	0	0	0	0	0	0.001	0	0	0	0	0	0	0	0	0	0	0	0	0	0	0	0	0	0	0	0	0	0	0	0	0	0	0	0	0	0	0.003	0	0	0	0	0	0	0	0	0	0	0
Lysinimicrobium	0	0	0	0	0	0	0.001	0	0	0	0	0	0	0	0	0	0	0	0.001	0	0	0	0	0	0	0	0	0	0	0	0	0	0	0	0	0	0	0	0	0	0	0	0	0	0	0	0	0	0
Anaerosphaera	0	0	0	0	0	0	0.001	0	0	0	0	0	0	0	0	0	0	0	0	0	0	0	0	0	0	0	0	0	0	0.001	0	0	0	0	0	0	0	0	0	0	0	0	0	0	0	0	0	0	0
Aureibacter	0	0	0	0	0	0	0.001	0	0	0	0.001	0	0	0	0.022	0	0.001	0	0	0	0.001	0	0.003	0.002	0	0	0	0	0.002	0	0	0	0.001	0	0	0.002	0	0	0	0	0	0	0	0	0	0	0	0	0
Trichodesmium	0	0	0	0	0	0	0.001	0	0	0	0	0	0	0	0	0	0	0	0	0	0	0	0	0	0	0.069	0	0	0	0	0	0	0	0	0	0	0	0	0	0	0	0	0	0	0	0	0	0	0
Thermovum	0	0	0	0	0	0	0.001	0	0	0	0	0	0	0	0	0	0	0	0	0	0	0	0	0	0	0	0	0	0	0	0	0	0	0	0	0	0	0	0	0	0	0	0	0	0	0	0	0	0
Thermoflavimicrobium	0	0	0	0	0	0	0.001	0	0	0	0.003	0	0	0.001	0	0	0	0	0	0	0	0	0	0	0	0	0	0.002	0	0	0	0	0	0	0	0	0	0	0	0	0	0	0	0	0	0	0	0	0
Alcanivoracaceae_Family	0	0	0	0	0	0	0.001	0	0	0	0	0	0	0	0	0	0	0	0	0	0	0	0	0	0	0	0	0	0	0	0	0	0	0	0	0	0	0	0	0	0	0	0.002	0	0	0	0	0	0
null_Family	0	0	0	0	0	0	0.001	0	0	0	0	0.001	0	0.001	0	0	0	0	0	0	0	0	0	0	0	0	0	0	0	0	0.002	0.001	0	0	0	0	0	0	0	0	0	0	0	0	0	0	0	0	0
Thermolithobacter	0	0	0	0	0	0	0.001	0	0	0	0	0	0	0	0	0.001	0	0	0.001	0	0	0	0	0	0	0	0	0	0	0	0	0	0	0	0	0	0	0	0	0	0	0	0	0	0	0	0	0	0
Hydrotalea	0	0	0	0	0	0	0.001	0	0	0	0	0	0	0	0	0	0	0	0	0	0	0	0	0	0	0	0	0	0	0	0	0	0	0	0	0	0	0	0	0	0	0	0	0	0	0	0	0	0
Balneola	0	0	0	0	0	0	0.001	0	0.001	0	0	0	0	0	0	0.001	0.001	0	0	0	0	0.001	0	0	0	0	0	0	0	0	0.002	0	0	0	0.001	0	0	0	0	0	0	0	0	0	0	0	0	0	0
Cyanothece	0	0	0	0	0	0	0.001	0	0	0	0	0	0	0	0	0	0	0	0	0	0	0	0	0	0	0	0	0	0	0	0	0	0	0	0	0	0	0	0	0	0	0	0	0	0	0	0	0	0
Litorimonas	0	0	0	0	0	0	0.001	0	0	0	0	0	0	0.001	0	0.002	0	0	0	0	0	0	0	0	0	0	0	0	0	0	0.003	0	0.001	0	0	0	0	0	0	0	0	0	0	0	0	0	0	0	0
Mesoplasma	0	0	0	0	0	0	0.001	0	0	0	0	0	0	0	0	0	0	0	0	0	0	0	0	0	0	0	0	0	0	0	0	0	0	0	0	0	0	0	0	0	0	0	0	0	0	0	0	0	0
Hahellaceae_Family	0	0	0	0	0	0	0.001	0	0	0	0	0	0	0	0	0	0	0	0	0	0	0	0	0	0	0	0	0	0	0	0	0	0	0	0	0	0	0	0	0	0	0	0	0	0	0	0	0	0
Terribacillus	0	0	0	0	0	0	0.001	0	0	0	0	0	0	0	0.001	0	0.001	0	0	0	0	0	0	0	0	0	0	0	0	0	0	0	0	0	0	0	0	0	0	0	0	0	0	0	0	0	0	0	0
Hydrogenothermaceae_Family	0	0	0	0	0	0	0.001	0	0	0	0	0	0	0	0	0	0	0	0	0	0	0	0	0	0	0	0	0	0	0	0.002	0	0	0.001	0	0	0	0	0	0	0	0	0	0	0	0	0	0	0
Thalassobaculum	0	0	0	0	0	0	0.001	0	0	0	0	0	0	0	0	0	0	0	0	0	0	0	0	0	0	0	0	0	0	0	0	0	0	0	0	0	0	0	0	0	0	0	0	0	0	0	0	0	0
Caldithrix	0	0	0	0	0	0	0.001	0	0	0	0.015	0	0	0	0	0.006	0	0	0	0	0	0	0	0	0	0	0	0	0.002	0	0	0	0	0	0	0	0	0	0	0	0	0	0	0	0	0	0	0	0
Thioflavicoccus	0	0	0	0	0	0	0.001	0	0	0	0	0	0	0	0	0	0	0	0	0	0	0	0.001	0	0	0	0	0	0	0	0	0	0	0	0	0	0	0	0	0	0	0	0	0	0	0	0	0	0
Salinicoccus	0	0	0	0	0	0	0.001	0	0	0	0	0	0	0	0	0	0	0	0	0	0	0	0	0	0	0	0	0	0	0	0	0	0	0	0	0	0	0	0	0	0	0	0	0	0	0	0	0	0
Acholeplasma	0	0	0	0	0	0	0.001	0	0	0	0	0	0	0	0	0	0	0	0	0	0	0	0.003	0	0	0	4.175	0.002	0.002	0	0	0	0	0	0	0	0	0	0	0	0	0	0	0	0	0	0	0	0
Planifilum	0	0	0	0	0	0	0.001	0	0	0.004	0.003	0	0	0	0	0	0	0	0	0	0	0	0	0	0	0	0	0	0	0.001	0	0	0	0	0	0	0.003	0	0	0	0	0	0	0	0	0	0	0	0
Cellulosilyticum	0	0	0	0	0	0	0.001	0	0.003	0	0.008	0.001	0	0.001	0.002	0.004	0	0.001	0	0	0.004	0	0	0	0.001	0	0.002	0	0	0.015	0.002	0	0	0	0	0	0.003	0	0	0	0	0	0	0	0	0	0	0	0
Halothiobacillaceae_Family	0	0	0	0	0	0	0.001	0	0	0	0	0	0	0	0	0	0	0	0	0	0	0	0	0	0	0	0	0	0	0	0	0	0	0	0	0	0	0	0	0	0	0	0	0	0	0	0	0	0
Proteinivorax	0	0	0	0	0	0	0.001	0	0	0	0	0	0	0	0.003	0	0	0	0	0	0	0	0	0.002	0	0.001	0	0.004	0	0	0	0	0.001	0	0	0	0	0	0	0	0	0	0	0	0	0	0	0	0
Filifactor	0	0	0	0	0	0	0	0.005	0	0	1.001	0	0	0	0.003	0	0	0	0	0	0	0	0	0	0.001	0.006	0.002	0	0	0.001	0.003	0.001	0.001	0	0	0	0	0	0	0	0	0	0.007	0	0	0	0	0	0
Sphingobacterium	0	0	0	0	0	0	0	0.003	0	0	0	0	0	0	0	0.024	0.001	0	0	0	0.008	0	0.002	0.002	0.001	0.001	0	0.002	0	0.001	0	0	0.001	0	0.002	0	0	0	0	0	0	0	0	0	0	0	0	0	0
Cobetia	0	0	0	0	0	0	0	0.003	0	0.001	0	0	0.002	0	0	0	0	0	0	0	0.001	0	0.002	0	0	0	0.001	0	0	0	0	0	0	0	0	0	0	0	0	0	0	0	0	0	0	0	0	0	0
Thalassobius	0	0	0	0	0	0	0	0.002	0	0	0	0	0.001	0	0	0	0	0	0	0	0	0	0	0	0	0	0	0	0	0	0	0	0	0	0	0	0	0	0	0	0	0	0	0	0	0	0	0	0
Halomonas	0	0	0	0	0	0	0	0.002	0	0.001	0	0	0.002	0.001	0	0.003	0	0	0	0.001	0	0	0.001	0	0	0.004	0	0	0	0	0	0	0	0	0.001	0.002	0	0	0	0	0	0	0	0	0	0	0	0.001	0
Catenuloplanes	0	0	0	0	0	0	0	0.002	0	0	0	0	0.001	0	0	0	0	0	0	0	0	0	0	0	0	0	0	0	0	0	0	0	0	0	0	0	0	0	0	0	0	0	0	0	0	0	0	0	0
Laceyella	0	0	0	0	0	0	0	0.002	0.001	0	0.119	0	0	0.001	0	0.001	0	0	0	0	0.001	0	0.001	0	0	0	0	0	0	0	0	0.001	0	0	0	0	0	0	0	0	0	0	0	0	0	0	0	0	0
Cerasibacillus	0	0	0	0	0	0	0	0.002	0	0	0	0	0	0	0.001	0	0	0	0	0.001	0.001	0	0	0	0	0	0	0	0	0	0	0	0	0	0	0	0	0	0	0	0	0	0	0	0	0	0	0	0
Trichococcus	0	0	0	0	0	0	0	0.002	0	0	0	0	0	0	0	0	0	0.001	0	0	0	0	0	0	0	0	0	0	0	0	0.003	0	0	0	0	0	0	0	0	0	0	0	0	0	0	0	0	0	0
Catellicoccus	0	0	0	0	0	0	0	0.002	0	0	0	0	0	0	0	0	0	0.001	0	0	0	0	0	0	0	0.001	0	0	0	0	0	0.001	0	0	0	0.003	0	0	0	0	0	0	0	0	0	0	0	0	0
Kribbella	0	0	0	0	0	0	0	0.002	0	0	0	0	0	0	0	0	0	0.001	0	0	0	0	0	0	0	0	0	0	0	0	0	0	0	0	0	0	0	0	0	0	0	0	0	0	0	0	0	0	0
Petrimonas	0	0	0	0	0	0	0	0.002	0	0	0	0	0	0.001	0	0	0	0	0	0	0	0	0.002	0	0	0	0	0	0.002	0	0	0	0	0	0	0	0	0	0	0	0	0	0	0	0	0	0	0	0
Ornithobacterium	0	0	0	0	0	0	0	0.002	0	0	0	0	0	0	0	0	0	0	0	0	0	0	0	0	0	0	0	0	0	0	0	0	0	0	0	0	0	0	0	0	0	0	0	0	0	0	0	0	0
Draconibacterium	0	0	0	0	0	0	0	0.002	0.001	0	0	0	0	0	0	0	0	0	0	0.001	0.003	0	0	0	0	0	0	0	0	0	0	0	0	0	0	0	0	0	0	0	0	0	0	0	0	0	0	0	0
Fuchsiella	0	0	0	0	0	0	0	0.002	0	0	0	0	0	0	0	0	0	0	0	0	0	0	0	0	0	0	0	0	0	0	0	0	0	0	0	0	0	0	0	0	0	0	0	0	0	0	0	0	0
Parapedobacter	0	0	0	0	0	0	0	0.002	0	0	0	0	0	0	0.001	0.005	0	0	0	0.001	0.001	0	0	0	0.001	0	0	0	0.002	0	0	0	0	0	0	0	0	0	0	0	0	0	0	0	0	0	0	0	0
Alkaliflexus	0	0	0	0	0	0	0	0.002	0	0	0	0	0	0	0	0	0	0	0	0	0.001	0	0	0	0	0	0	0	0	0	0	0	0	0	0	0	0	0	0	0	0	0	0	0	0	0	0	0	0
Cedecea	0	0	0	0	0	0	0	0.002	0.001	0	0	0	0	0	0	0	0	0	0	0	0	0	0.002	0	0	0	0	0	0	0	0	0	0.001	0	0	0.002	0	0	0	0	0	0	0	0	0	0	0	0	0
Mesonia	0	0	0	0	0	0	0	0.002	0	0	0	0	0	0	0	0	0	0	0	0.001	0	0	0	0	0.001	0.001	0	0	0	0	0	0	0	0	0.001	0	0	0	0	0	0	0	0	0	0	0	0	0	0
Nitrococcus	0	0	0	0	0	0	0	0.002	0	0	0	0	0	0	0	0	0	0	0	0	0	0	0	0	0	0.016	0	0	0	0	0	0	0	0	0	0	0	0	0	0	0	0	0	0	0	0	0	0	0
Simiduia	0	0	0	0	0	0	0	0.002	0	0	0	0	0	0	0	0	0	0.001	0	0	0	0	0	0	0	0	0	0	0	0	0	0	0	0	0	0	0	0	0	0	0	0	0	0	0	0	0	0	0
Klebsiella	0	0	0	0	0	0	0	0	0.228	0	0	0.019	0	0	0	0	0	0	0	0	0.026	0	0	0	0.007	0	0.005	0.023	0	0.007	0	0	0.027	0	0	0.037	0.057	0.507	0.02	0.005	0	0.012	0.013	0.002	0	0.179	0.005	0.001	0.002
Caldimonas	0	0	0	0	0	0	0	0	0.007	0	0	0	0.001	0.41	0.005	0	0	0	0	0	0	0	0	0	0	0.019	0	0	0	0	0	0	0.005	0	0	0.005	0	0	0	0	0.011	0	0.002	0	0.011	0	0	0	0
Pseudoscardovia	0	0	0	0	0	0	0	0	0.004	0.001	0	0	0.001	0	0	0.001	0	0	0	0	0	0.007	0.001	0	0	0	0.001	0	0.002	0	0	0.001	0	0.001	0.001	0	0	0.012	0	0	0	0	0	0	0	0	0	0	0
Salmonella	0	0	0	0	0	0	0	0	0.004	0	0.001	0.004	0	0	0	0	0	0	0	0	0.001	0.001	0	0	0.001	0	0	0.002	0	0	0	0	0	0	0	0.025	0	0.056	0	0	0	0.002	0.002	0	0	0.004	0	0	0
Arcobacter	0	0	0	0	0	0	0	0	0.003	0	0	0	0.001	0.001	0.001	0	0	0	0	0	0	0	0	0	0	0	0	0	0.003	0	0	0	0	0	0	0	0	0	0	0	0	0	0	0	0	0	0	0	0
Methylothermus	0	0	0	0	0	0	0	0	0.003	0	0	0	0	0	0	0	0	0	0	0.001	0	0	0.029	0	0	0	0	0	0	0	0	0	0	0	0	0	0	0	0	0	0	0	0	0	0	0	0	0	0
Anaerosalibacter	0	0	0	0	0	0	0	0	0.003	0	0	0	0	0	0	0	0	0	0	0	0	0	0	0	0	0	0	0.002	0	0	0	0	0	0	0	0	0	0	0	0	0	0	0	0	0	0	0	0	0
Pectobacterium	0	0	0	0	0	0	0	0	0.003	0	0	0.004	0	0	0	0	0	0	0	0	0	0	0	0	0	0	0	0	0	0	0	0	0	0	0	0	0	0.009	0.003	0.002	0	0	0	0	0	0	0	0	0
Actinotignum	0	0	0	0	0	0	0	0	0.003	0	0	0	0	0	0	0	0	0	0	0	0	0	0	0	0	0	0	0	0	0	0	0	0	0	0	0	0	0	0	0	0	0	0	0	0	0	0	0	0
Ensifer	0	0	0	0	0	0	0	0	0.001	0	0	0	0	0	0	0	0	0	0	0	0	0	0	0	0	0	0	0	0	0	0	0	0	0	0	0	0	0	0	0	0	0	0	0	0	0	0	0	0
Puniceicoccaceae_Family	0	0	0	0	0	0	0	0	0.001	0	0.003	0	0	0	0.005	0.005	0	0	0	0	0	0	0	0	0	0	0	0	0	0	0	0	0	0	0.001	0	0	0	0	0	0	0	0	0	0	0	0	0	0.012
Globicatella	0	0	0	0	0	0	0	0	0.001	0	0	0	0	0.001	0	0	0	0	0	0	0	0	0	0	0	0	0	0	0	0	0	0	0.001	0	0	0	0	0	0	0	0	0	0	0	0	0	0	0	0
Bavariicoccus	0	0	0	0	0	0	0	0	0.001	0	0	0	0.005	0	0	0	0.001	0	0.001	0	0.001	0	0	0	0	0.001	0	0	0	0.024	0	0	0	0	0.002	0	0	0	0	0	0	0	0	0	0	0	0	0	0
Rhodoferax	0	0	0	0	0	0	0	0	0.001	0	0	0	0	0	0	0	0	0	0	0	0	0	0	0	0	0	0	0	0	0	0	0	0	0	0	0	0	0	0	0	0	0	0	0	0	0	0	0	0
Glaciecola	0	0	0	0	0	0	0	0	0.001	0	0	0	0	0	0	0	0	0	0	0	0	0	0	0	0	0	0	0	0	0	0	0	0	0	0	0	0	0	0	0	0	0	0	0	0	0	0	0	0
Micrococcus	0	0	0	0	0	0	0	0	0.001	0	0	0	0.001	0	0	0	0	0	0	0.002	0	0.002	0	0	0	0	0	0	0	0	0	0.001	0	0	0	0	0	0	0	0	0	0	0	0	0	0.003	0	0.001	0
Clostridiisalibacter	0	0	0	0	0	0	0	0	0.001	0	0	0	0	0	0	0.004	0	0.001	0	0.006	0	0	0	0	0	0	0	0	0	0	0	0	0	0	0	0	0	0	0	0	0	0	0	0	0	0	0	0	0
Chryseomicrobium	0	0	0	0	0	0	0	0	0.001	0	0	0	0	0	0	0	0	0	0	0	0	0	0	0	0	0	0	0	0	0	0	0.001	0.001	0	0	0	0	0	0	0	0	0	0	0	0	0	0	0	0
Kluyvera	0	0	0	0	0	0	0	0	0.001	0	0	0	0	0	0	0	0	0	0	0	0	0	0	0	0	0	0.011	0	0	0	0	0	0	0	0	0.017	0	0	0	0	0	0	0.039	0	0	0	0	0	0
Methylophilaceae_Family	0	0	0	0	0	0	0	0	0.001	0	0	0	0	0	0	0	0	0	0	0	0	0	0	0	0	0	0	0	0	0	0	0	0	0	0	0	0	0	0	0	0	0	0	0	0	0	0	0	0
Nitrospirillum	0	0	0	0	0	0	0	0	0.001	0	0	0	0	0	0	0	0	0	0	0	0	0	0	0	0	0	0	0	0	0	0	0	0	0	0	0	0	0	0	0	0	0	0	0	0	0	0	0	0
Pseudogracilibacillus	0	0	0	0	0	0	0	0	0.001	0	0	0	0	0	0	0	0	0	0	0	0	0	0	0	0	0	0	0	0	0	0	0	0	0	0	0	0	0	0	0	0	0	0	0	0	0	0	0	0
Desulfonatronovibrio	0	0	0	0	0	0	0	0	0.001	0	0.001	0	0	0	0	0	0	0	0	0	0	0	0	0	0	0	0	0	0	0	0	0	0	0	0	0	0	0	0	0	0	0	0	0	0	0	0	0	0
Obesumbacterium	0	0	0	0	0	0	0	0	0.001	0	0	0.003	0	0	0	0	0	0	0	0	0	0	0	0	0	0	0	0	0	0	0	0	0	0	0	0	0	0	0	0	0	0	0	0	0	0	0	0	0
Aciditerrimonas	0	0	0	0	0	0	0	0	0.001	0	0	0	0	0	0	0	0	0	0	0	0	0	0	0	0	0	0	0	0	0	0	0	0	0	0	0	0	0	0	0	0	0	0	0	0	0	0	0	0
Streptosporangiaceae_Family	0	0	0	0	0	0	0	0	0.001	0	0	0	0	0	0	0	0	0	0.001	0	0	0	0	0	0	0	0.002	0	0	0	0	0	0	0	0	0	0	0	0	0	0	0	0	0	0	0	0	0	0
Kineococcus	0	0	0	0	0	0	0	0	0.001	0	0	0	0	0	0.001	0	0	0	0	0.003	0	0	0	0	0	0	0	0	0	0	0	0	0	0	0	0	0	0	0	0	0	0	0	0	0	0	0	0	0
Scopulibacillus	0	0	0	0	0	0	0	0	0.001	0	0	0	0	0	0	0	0	0	0	0	0	0	0	0	0	0	0	0	0	0	0	0	0	0	0	0	0	0	0	0	0	0	0	0	0	0	0	0	0
Stenotrophomonas	0	0	0	0	0	0	0	0	0.001	0	0	0.001	0	0	0	0	0	0	0	0	0	0	0.002	0	0	0	0	0	0	0	0	0	0	0	0	0	0	0	0	0	0	0	0	0	0	0	0	0	0
Hydrogenophaga	0	0	0	0	0	0	0	0	0.001	0	0	0	0	0	0	0	0	0	0	0	0	0	0	0	0	0	0	0	0	0	0	0	0	0	0	0	0	0.003	0	0	0	0	0	0	0	0	0	0	0
Microbacteriaceae_Family	0	0	0	0	0	0	0	0	0.001	0	0.001	0.003	0	0.001	0.007	0.002	0	0	0	0	0.001	0	0	0.001	0	0	0.004	0	0	0.001	0.002	0	0	0	0	0	0	0	0	0	0	0	0	0	0	0	0	0	0
Flexibacter	0	0	0	0	0	0	0	0	0.001	0	0	0	0	0	0	0	0	0	0	0.001	0	0	0	0	0	0	0	0	0	0	0	0	0	0.001	0	0	0.003	0	0	0	0	0	0	0	0	0	0	0	0
Caldanaerobius	0	0	0	0	0	0	0	0	0.001	0	0	0.001	0.001	0	0	0	0	0	0	0	0	0	0	0	0	0	0.001	0	0	0	0	0	0	0	0	0.002	0	0	0	0	0	0	0	0	0	0	0	0	0
Proteinivoraceae_Family	0	0	0	0	0	0	0	0	0.001	0	0	0	0	0	0.001	0	0	0	0	0	0	0	0	0.003	0	0	0	0.002	0	0	0	0	0.002	0	0	0	0	0	0	0	0	0	0	0	0	0	0	0	0
Coprothermobacter	0	0	0	0	0	0	0	0	0.001	0	0	0	0	0	0	0.001	0	0.001	0	0	0	0	0	0	0	0	0	0	0.002	0	0	0	0	0	0	0	0	0	0	0	0	0	0	0	0	0	0	0	0
Bulleidia	0	0	0	0	0	0	0	0	0	0.003	0	0	0	0	0	0	0	0	0	0	0	0	0	0	0	0	0.002	0	0	0	0	0	0	0.001	0	0	0	0.003	0.003	0	0	0	0	0	0	0.001	0	0	0.014
Desmospora	0	0	0	0	0	0	0	0	0	0.001	0.341	0	0	0	0.004	0	0	0	0	0	0	0	0	0	0	0	0	0	0.005	0	0	0	0	0.001	0.001	0	0	0	0	0	0	0	0	0	0	0	0	0	0
Moraxella	0	0	0	0	0	0	0	0	0	0.001	0	0	0	0	0	0	0	0	0	0	0	0	0	0	0	0	0	0	0	0	0	0.001	0	0	0	0	0	0	0	0	0	0	0	0	0	0	0	0	0
Rubritalea	0	0	0	0	0	0	0	0	0	0.001	0	0	0	0	0	0.001	0.001	0	0	0	0	0	0	0	0	0	0	0	0.002	0	0	0	0	0	0	0	0	0	0	0	0	0	0	0	0	0	0	0	0
Oligosphaeraceae_Family	0	0	0	0	0	0	0	0	0	0.001	0	0	0	0	0	0	0	0	0	0	0	0	0	0	0	0	0	0	0	0	0	0	0	0	0	0	0	0	0	0	0	0	0	0	0	0	0	0	0
Aliivibrio	0	0	0	0	0	0	0	0	0	0.001	0	0	0	0	0	0	0	0	0	0	0	0	0	0	0	0	0	0	0	0	0	0	0	0	0	0	0	0	0	0	0	0	0	0	0	0	0	0	0
Psychrobacter	0	0	0	0	0	0	0	0	0	0.001	0	0	0	0	0	0.005	0	0	0	0	0	0	0	0	0	0	0	0	0	0.001	0	0	0	0.004	0	0	0	0	0	0	0	0	0	0	0	0	0	0	0
Chromatiaceae_Family	0	0	0	0	0	0	0	0	0	0.001	0	0.001	0	0.001	0	0	0	0	0	0	0	0	0	0.001	0	0	0.001	0	0	0	0	0	0.001	0	0	0	0	0	0	0	0	0	0	0	0	0	0	0	0
Demetria	0	0	0	0	0	0	0	0	0	0.001	0	0	0	0	0	0	0	0	0	0	0	0	0	0	0	0	0	0	0	0	0	0	0	0	0	0	0	0	0	0	0	0	0	0	0	0	0	0	0
Ferrimonas	0	0	0	0	0	0	0	0	0	0.001	0	0	0	0	0	0	0	0	0	0	0	0	0	0	0	0	0	0	0	0	0	0	0	0	0	0	0	0	0	0	0	0	0	0	0	0	0	0	0
Beutenbergia	0	0	0	0	0	0	0	0	0	0.001	0	0	0	0	0	0	0	0	0	0	0	0	0	0	0	0	0	0	0	0	0	0	0	0	0	0	0	0	0	0	0	0	0	0	0	0	0	0	0
Acidimicrobiaceae_Family	0	0	0	0	0	0	0	0	0	0.001	0	0	0.001	0	0	0	0	0	0	0	0	0	0	0	0	0	0	0	0.002	0	0	0.001	0	0	0	0	0	0	0	0	0	0	0	0	0	0	0	0	0
Deferribacteraceae_Family	0	0	0	0	0	0	0	0	0	0.001	0.005	0.001	0.002	0	0	0	0.001	0.001	0	0	0	0	0	0	0	0	0	0	0	0	0	0	0	0	0.001	0	0	0	0	0	0	0	0	0	0	0	0	0	0
Rhodothermaceae_Family	0	0	0	0	0	0	0	0	0	0.001	0	0	0	0	0	0	0	0	0	0	0.001	0	0	0	0	0	0	0.002	0	0	0	0	0	0	0	0	0	0	0	0	0	0	0	0	0	0	0	0	0
Promicromonosporaceae_Family	0	0	0	0	0	0	0	0	0	0.001	0	0	0	0	0	0	0	0	0	0	0	0.001	0	0	0	0	0	0	0	0	0	0	0	0	0	0	0	0	0	0	0	0	0	0	0	0	0	0	0
Pseudokineococcus	0	0	0	0	0	0	0	0	0	0.001	0	0	0	0	0	0	0	0.001	0	0	0	0	0.008	0	0	0	0	0	0	0	0	0	0	0	0	0	0.003	0	0	0	0	0	0	0	0	0	0	0	0
Sciscionella	0	0	0	0	0	0	0	0	0	0.001	0	0	0	0	0	0	0	0	0	0	0	0	0	0	0	0	0	0	0	0	0	0	0	0	0	0	0	0	0	0	0	0	0	0	0	0	0	0	0
Adhaeribacter	0	0	0	0	0	0	0	0	0	0.001	0	0	0	0	0	0	0	0	0	0	0	0	0	0.001	0	0	0	0	0	0	0	0	0	0.001	0.001	0	0	0	0	0	0	0	0	0	0	0	0	0	0
Halanaerobiaceae_Family	0	0	0	0	0	0	0	0	0	0.001	0	0.001	0	0.001	0	0.001	0	0	0	0	0.001	0	0	0.001	0	0	0	0.005	0	0.003	0	0	0	0	0	0.003	0	0	0	0	0	0	0	0	0	0	0	0	0
Sporichthyaceae_Family	0	0	0	0	0	0	0	0	0	0.001	0	0	0	0	0	0.039	0	0	0	0	0	0	0	0	0	0	0	0	0	0	0	0	0	0	0	0	0	0	0	0	0	0	0	0	0	0	0	0	0
Oscillatoria	0	0	0	0	0	0	0	0	0	0	2.047	0	0	0.001	0	0	0	0	0	0	0	0	0	0	0	0	0	0	0	0	0	0	0	0	0	0	0	0	0	0	0	0	0	0	0	0	0	0	0
Desulfuribacillus	0	0	0	0	0	0	0	0	0	0	0.301	0	0	0	0	0	0	0	0	0	0.001	0	0	0	0	0.029	0.001	0	0	0.001	0	0	0	0	0	0	0	0	0	0	0	0	0	0	0	0	0	0	0
Hippea	0	0	0	0	0	0	0	0	0	0	0.098	0	0	0.001	0	0	0	0	0	0	0	0	0.001	0	0	0	0	0	0	0.001	0	0	0.003	0	0	0	0	0	0	0	0	0	0	0	0	0	0	0	0
Delftia	0	0	0	0	0	0	0	0	0	0	0.034	0	0	0	0	0.043	0	0	0	0	0	0	0	0	0.001	0	0	0	0	0	0	0	0	0	0	0	0	0	0	0	0	0	0	0	0	0	0	0	0
Desulfobacca	0	0	0	0	0	0	0	0	0	0	0.029	0	0	0	0	0.001	0	0	0	0	0	0	0	0	0	0	0	0	0	0	0	0	0.001	0	0	0	0	0	0	0	0	0	0	0	0	0	0	0	0
Dermabacteraceae_Family	0	0	0	0	0	0	0	0	0	0	0.024	0	0	0	0	0	0	0	0	0	0	0	0	0	0	0	0	0	0	0	0	0	0	0	0	0	0	0	0	0	0	0	0	0	0	0	0	0	0
Coraliomargarita	0	0	0	0	0	0	0	0	0	0	0.018	0	0	0	0	0	0	0	0	0	0	0	0	0	0.001	0.05	0	0	0	0.001	0	0	0	0	0	0	0	0	0	0	0	0	0	0	0	0	0	0	0
Salinispora	0	0	0	0	0	0	0	0	0	0	0.006	0	0	0	0	0	0	0	0	0	0	0	0	0	0	0	0	0	0	0	0	0	0	0	0	0	0	0	0	0	0	0	0	0	0	0	0	0	0
Halobacteroides	0	0	0	0	0	0	0	0	0	0	0.004	0	0	0	0	0	0	0	0	0	0	0	0	0	0	0.004	0	0	0.002	0	0	0	0	0	0	0	0	0	0	0	0	0	0	0	0	0	0	0	0
Desulfosoma	0	0	0	0	0	0	0	0	0	0	0.004	0	0	0	0	0	0	0	0	0	0	0	0	0.002	0	0	0	0	0	0	0.003	0	0	0	0	0	0	0	0	0	0	0	0	0	0	0	0	0	0
Chloroflexus	0	0	0	0	0	0	0	0	0	0	0.004	0	0	0	0	0	0	0	0	0	0	0	0	0	0	0	0	0	0	0	0	0	0	0	0	0	0	0	0	0	0	0	0	0	0	0	0	0	0
Methyloligella	0	0	0	0	0	0	0	0	0	0	0.004	0	0	0	0	0	0	0	0	0	0	0	0	0	0	0	0	0	0	0	0	0	0	0	0	0	0	0	0	0	0	0	0	0	0	0	0	0	0
Leptotrichia	0	0	0	0	0	0	0	0	0	0	0.003	0	0	0	0	0	0	0	0.003	0	0	0	0	0	0	0	0	0	0	0	0	0	0.001	0	0	0	0	0	0	0	0	0	0	0	0	0	0	0	0
Acetomicrobium	0	0	0	0	0	0	0	0	0	0	0.003	0	0	0	0.103	0.005	0	0	0	0	0	0	0	0	0	0.001	0	0	0	0	0	0	0	0	0	0	0	0	0	0	0	0	0	0	0	0	0	0	0
Pelagibacterium	0	0	0	0	0	0	0	0	0	0	0.002	0	0	0	0	0	0	0	0	0	0	0	0	0	0	0	0	0	0	0	0	0	0	0	0	0	0	0	0	0	0	0	0	0	0	0	0	0	0
Uncultured_Family	0	0	0	0	0	0	0	0	0	0	0.003	0.001	0	0	0.004	0	0.001	0.001	0	0	0	0.003	0.001	0.002	0	0	0.001	0	0.002	0.002	0	0	0	0	0	0	0	0	0	0	0	0	0	0	0	0	0	0	0
Dermabacter	0	0	0	0	0	0	0	0	0	0	0.002	0	0	0	0	0	0	0	0	0	0	0	0	0	0.001	0	0	0	0	0	0	0	0	0	0	0	0	0	0	0	0	0	0	0	0	0	0	0	0
Melissococcus	0	0	0	0	0	0	0	0	0	0	0.003	0	0	0	0	0	0	0	0	0.003	0	0	0	0.001	0	0	0	0	0	0	0	0	0	0	0	0	0	0	0	0	0	0.002	0	0	0	0	0	0	0
Vibrionaceae_Family	0	0	0	0	0	0	0	0	0	0	0.003	0	0	0	0	0.001	0.001	0	0	0	0	0	0	0	0	0	0	0	0.002	0	0	0	0	0	0	0	0	0	0	0	0	0	0	0	0	0	0	0	0
Alkalibacterium	0	0	0	0	0	0	0	0	0	0	0.002	0	0	0	0.003	0	0	0.001	0	0	0	0	0	0	0	0	0	0	0	0	0	0	0	0	0	0	0	0	0	0	0	0	0	0	0	0	0	0	0
Rubrobacteraceae_Family	0	0	0	0	0	0	0	0	0	0	0.001	0	0.002	0.003	0	0	0	0.002	0	0	0	0	0	0	0	0	0	0	0	0.001	0	0	0	0	0	0	0	0	0	0	0	0	0	0	0	0	0	0	0
null_Family	0	0	0	0	0	0	0	0	0	0	0.001	0	0	0	0	0	0	0	0	0	0	0	0	0	0	0	0	0	0	0	0	0.001	0.001	0	0	0	0	0	0	0	0	0	0	0	0	0	0	0	0
Rubellimicrobium	0	0	0	0	0	0	0	0	0	0	0.001	0	0	0	0	0	0	0	0	0	0	0	0	0	0	0	0	0	0	0	0	0	0	0	0	0	0	0	0	0	0	0	0	0	0	0	0	0	0
Deinococcus	0	0	0	0	0	0	0	0	0	0	0.001	0	0	0	0	0	0	0	0	0	0.001	0	0	0	0	0.004	0.006	0	0	0	0	0	0	0	0.001	0	0	0	0	0	0	0	0	0	0	0	0	0	0
Deferribacter	0	0	0	0	0	0	0	0	0	0	0.001	0.001	0.001	0	0	0	0	0.001	0	0	0	0	0	0	0	0	0	0	0	0	0	0	0	0.001	0	0	0	0	0	0	0	0	0	0	0	0	0	0	0
Eggerthia	0	0	0	0	0	0	0	0	0	0	0.001	0	0	0	0	0	0	0.002	0	0	0	0	0	0	0	0	0.002	0	0	0	0	0	0	0	0	0	0	0	0	0	0	0	0	0	0	0	0	0	0
Keratinibaculum	0	0	0	0	0	0	0	0	0	0	0.001	0	0	0	0	0	0	0	0	0	0	0	0	0	0	0	0	0	0	0.001	0	0	0	0	0	0	0	0	0	0	0	0	0	0	0	0	0	0	0
Chthonomonas	0	0	0	0	0	0	0	0	0	0	0.001	0	0	0	0	0	0	0.001	0	0	0	0	0	0.002	0	0	0	0	0	0	0	0	0.001	0.002	0.001	0	0	0	0	0	0	0	0	0	0	0	0	0	0
Desulfohalobiaceae_Family	0	0	0	0	0	0	0	0	0	0	0.001	0	0	0.001	0	0	0	0	0.001	0	0	0	0	0	0	0	0	0	0	0.015	0	0	0	0	0	0	0	0	0	0	0	0	0	0	0	0	0	0	0
Rubidibacter	0	0	0	0	0	0	0	0	0	0	0.001	0	0	0	0	0	0	0	0	0	0	0	0	0	0	0	0	0	0	0	0	0	0	0	0	0	0	0	0	0	0	0	0	0	0	0	0	0	0
Kushneria	0	0	0	0	0	0	0	0	0	0	0.001	0.001	0	0	0.001	0.046	0	0	0	0	0	0	0.001	0	0	0	0	0	0	0	0	0	0	0	0	0	0	0	0	0	0	0	0	0	0	0	0	0	0
Succinivibrio	0	0	0	0	0	0	0	0	0	0	0.001	0	0	0	0	0	0	0	0	0	0	0	0	0	0	0	0	0	0	0	0	0	0	0	0	0	0	0	0	0	0	0	0	0	0	0	0	0	0
Siccibacter	0	0	0	0	0	0	0	0	0	0	0.001	0	0	0	0	0	0	0	0	0	0	0	0.001	0	0	0	0	0	0	0	0	0	0	0	0	0	0	0.009	0	0	0	0	0	0	0	0	0	0	0
Bogoriella	0	0	0	0	0	0	0	0	0	0	0.001	0	0	0	0	0	0	0	0	0	0	0	0	0	0	0	0	0	0	0	0	0	0	0	0	0	0	0	0	0	0	0	0	0	0	0	0	0	0
Gloeocapsa	0	0	0	0	0	0	0	0	0	0	0.001	0	0	0	0	0	0	0	0	0	0	0	0	0	0	0	0	0	0	0	0	0	0	0	0	0	0	0	0	0	0	0	0	0	0	0	0	0	0
Oceanibacterium	0	0	0	0	0	0	0	0	0	0	0.001	0	0	0	0	0	0	0	0	0	0	0	0	0	0	0	0	0	0	0	0	0	0	0	0	0	0	0	0	0	0	0	0	0	0	0	0	0	0
Thermovirga	0	0	0	0	0	0	0	0	0	0	0.001	0	0	0	0	0	0	0	0	0	0	0	0	0	0	0	0	0	0	0.001	0	0	0	0.001	0	0	0	0	0	0	0	0	0	0	0	0	0	0	0
Leptolinea	0	0	0	0	0	0	0	0	0	0	0.001	0	0	0	0	0	0	0	0	0	0	0	0	0	0	0.003	0	0	0	0	0	0	0	0	0	0	0	0	0	0	0	0	0	0	0	0	0	0	0
Comamonadaceae_Family	0	0	0	0	0	0	0	0	0	0	0.001	0.001	0	0.009	0.015	0.014	0.001	0	0	0	0.001	0	0	0	0	0.001	0	0	0	0	0	0	0.001	0	0	0	0	0	0	0	0	0	0	0	0	0	0	0	0
Halochromatium	0	0	0	0	0	0	0	0	0	0	0.001	0	0	0	0	0	0	0	0	0	0	0	0.001	0	0	0	0	0	0	0	0.002	0	0	0	0	0.002	0	0	0	0	0	0	0	0	0	0	0	0	0
null_Family	0	0	0	0	0	0	0	0	0	0	0.001	0	0	0	0	0	0	0	0	0	0	0	0	0	0	0	0	0	0.002	0	0	0	0	0	0	0	0	0	0	0	0	0	0	0	0	0	0	0	0
Comamonas	0	0	0	0	0	0	0	0	0	0	0.001	0	0	0	0	0.225	0	0	0	0	0	0	0	0	0	0	0	0	0	0	0	0.001	0	0	0	0	0	0	0	0	0	0	0	0	0	0	0	0	0
Alteromonas	0	0	0	0	0	0	0	0	0	0	0.001	0	0.004	0	0	0	0	0	0	0	0	0	0	0.001	0	0	0	0	0	0	0	0	0	0	0	0	0	0	0	0	0	0	0	0	0	0	0	0	0
Thermoleophilaceae_Family	0	0	0	0	0	0	0	0	0	0	0.001	0	0	0	0	0	0	0	0	0	0	0	0	0	0	0	0	0	0	0	0	0	0	0	0	0	0	0	0	0	0	0	0	0	0	0	0	0	0
Nesterenkonia	0	0	0	0	0	0	0	0	0	0	0.001	0	0.001	0.001	0	0	0	0	0	0	0	0	0	0	0	0	0	0	0	0.001	0	0	0	0	0	0	0	0	0.003	0	0	0	0	0	0	0	0	0	0
Serratia	0	0	0	0	0	0	0	0	0	0	0	0.034	0	0	0	0.002	0	0.001	0	0	0	0	0.002	0	0	0	0	0.004	0	0	0	0	0.001	0	0	0	0	0	0	0	0	0	0	0	0	0	0	0	0.002
Nostocaceae_Family	0	0	0	0	0	0	0	0	0	0	0	0.012	0	0	0	0	0	0	0	0	0	0	0	0	0	0	0.001	0	0.002	0	0	0.001	0	0	0	0	0	0	0	0	0	0	0	0	0.006	0	0	0.003	0
Thiohalocapsa	0	0	0	0	0	0	0	0	0	0	0	0.005	0	0	0	0	0	0	0	0	0	0	0.002	0	0	0	0	0	0	0	0	0	0	0	0.001	0	0	0	0	0	0	0	0	0	0	0	0	0	0
Cronobacter	0	0	0	0	0	0	0	0	0	0	0	0.004	0	0	0	0.001	0	0	0	0	0	0	0	0	0	0	0	0	0	0.004	0.002	0	0.001	0	0	0	0	0	0	0	0	0	0	0	0	0	0	0	0
Xenorhabdus	0	0	0	0	0	0	0	0	0	0	0	0.003	0	0	0	0.001	0	0	0	0	0	0	0	0	0	0	0	0	0	0	0	0	0	0.001	0	0	0	0	0	0	0	0	0	0	0	0	0	0	0
Hahella	0	0	0	0	0	0	0	0	0	0	0	0.001	0	0	0	0	0	0	0	0	0	0	0	0	0	0	0	0	0	0	0	0	0	0	0	0	0	0	0	0	0	0	0	0	0	0	0	0	0
Stella	0	0	0	0	0	0	0	0	0	0	0	0.001	0	0	0	0	0	0	0	0	0	0	0	0	0	0	0	0	0	0	0	0.003	0	0.001	0	0.002	0	0	0	0	0	0	0	0	0	0	0	0	0
Undibacterium	0	0	0	0	0	0	0	0	0	0	0	0.001	0	0	0.003	0.005	0	0	0	0	0.001	0	0	0	0	0	0.001	0	0.002	0.001	0	0	0.001	0	0	0	0	0	0	0	0	0	0	0	0	0	0	0	0
Burkholderia	0	0	0	0	0	0	0	0	0	0	0	0.001	0	0.016	0.001	0	0	0	0	0.001	0	0	0	0.002	0.001	0	0	0	0	0	0	0	0	0	0.006	0	0	0	0	0	0	0	0.002	0	0.003	0	0	0	0
Paraliobacillus	0	0	0	0	0	0	0	0	0	0	0	0.001	0	0	0	0	0	0	0	0	0	0	0	0	0	0	0	0	0	0	0	0	0	0	0	0	0	0	0	0	0	0	0	0	0	0	0	0	0
Uncultured_Family	0	0	0	0	0	0	0	0	0	0	0	0.001	0.001	0	0	0.004	0	0	0	0	0	0	0	0	0	0	0	0	0	0	0	0	0	0	0	0	0	0	0	0	0	0	0	0	0	0	0	0	0
Nitrospiraceae_Family	0	0	0	0	0	0	0	0	0	0	0	0.001	0	0	0	0	0	0	0	0	0	0	0	0	0	0.003	0	0	0	0	0	0	0	0	0	0	0	0	0	0	0	0	0	0	0	0	0	0	0
Franconibacter	0	0	0	0	0	0	0	0	0	0	0	0.001	0	0	0	0	0	0	0	0	0	0	0	0	0	0	0	0	0	0	0	0	0.001	0	0	0	0	0	0	0	0	0	0	0	0	0	0	0	0
Neisseriaceae_Family	0	0	0	0	0	0	0	0	0	0	0	0.001	0	0	0	0	0	0	0	0	0	0	0	0.001	0.001	0	0	0	0	0	0	0	0	0	0	0	0	0	0	0	0	0	0	0	0	0	0	0	0
Rheinheimera	0	0	0	0	0	0	0	0	0	0	0	0.001	0	0	0	0	0	0	0	0	0	0	0	0	0	0	0	0	0	0	0	0	0	0	0	0	0	0	0	0	0	0	0	0	0	0	0	0	0
Thiocapsa	0	0	0	0	0	0	0	0	0	0	0	0.001	0	0	0	0	0	0	0	0	0	0	0	0	0	0	0	0	0	0	0	0	0	0	0	0	0	0	0	0	0	0	0	0	0	0	0	0	0
Tissierella	0	0	0	0	0	0	0	0	0	0	0	0.001	0	0	0	0	0	0	0	0	0	0	0.003	0	0	0.004	0.001	0	0.032	0	0	0.001	0.001	0	0	0	0	0	0.003	0	0	0	0	0	0	0	0	0	0
Burkholderiaceae_Family	0	0	0	0	0	0	0	0	0	0	0	0.001	0	0.004	0.001	0	0	0	0	0	0.001	0	0	0	0	0	0	0	0	0	0	0	0	0	0	0	0	0	0	0	0	0	0	0	0	0	0	0	0
Acidithiobacillus	0	0	0	0	0	0	0	0	0	0	0	0.001	0	0	0	0	0	0	0	0	0	0	0	0	0	0	0	0	0	0	0	0	0	0	0	0	0	0	0	0	0	0	0	0	0	0	0	0	0
Lonsdalea	0	0	0	0	0	0	0	0	0	0	0	0.001	0	0	0	0	0	0	0	0	0	0	0	0	0	0	0	0	0	0	0	0	0	0	0	0	0	0	0	0	0	0	0	0	0	0	0	0	0
Luminiphilus	0	0	0	0	0	0	0	0	0	0	0	0.001	0	0	0	0	0	0	0	0	0	0	0	0	0	0	0	0	0	0	0	0	0	0	0	0	0	0	0	0	0	0	0	0	0	0	0	0	0
Photorhabdus	0	0	0	0	0	0	0	0	0	0	0	0.001	0	0	0	0.404	0	0	0.003	0	0	0.001	0	0	0	0	0	0	0	0	0	0	0	0	0	0	0	0	0	0	0	0	0	0	0	0	0	0	0
Methylophaga	0	0	0	0	0	0	0	0	0	0	0	0.001	0	0	0	0	0	0	0	0	0	0	0	0	0	0	0	0	0	0	0	0	0	0	0	0	0	0	0	0	0	0	0	0	0	0	0	0	0
Spirochaeta	0	0	0	0	0	0	0	0	0	0	0	0.001	0	0	0	0	0	0	0	0	0	0	0	0	0	0	0	0.002	0	0	0	0	0	0	0	0	0	0	0	0	0	0	0	0	0	0	0	0	0
Ureaplasma	0	0	0	0	0	0	0	0	0	0	0	0.001	0	0	0	0	0	0	0	0	0	0	0	0	0	0	0	0	0	0	0	0	0	0	0	0	0	0	0	0	0	0	0	0	0	0	0	0	0
Bradyrhizobiaceae_Family	0	0	0	0	0	0	0	0	0	0	0	0.001	0	0	0	0	0	0	0	0	0	0	0	0	0	0	0	0	0	0	0	0	0	0	0	0	0	0	0	0	0	0	0	0	0	0	0	0	0
Shewanella	0	0	0	0	0	0	0	0	0	0	0	0.001	0	0	0	0	0	0	0	0	0	0	0.001	0	0	0	0	0	0	0.001	0	0	0.001	0.001	0	0	0	0	0	0	0	0	0	0	0	0.004	0	0	0
Idiomarina	0	0	0	0	0	0	0	0	0	0	0	0	0.005	0	0	0	0	0	0	0	0	0	0	0	0	0	0	0	0	0	0	0	0	0	0.001	0	0	0	0	0	0	0	0	0	0	0	0	0	0
Capnocytophaga	0	0	0	0	0	0	0	0	0	0	0	0	0.004	0	0	0	0	0	0	0	0	0	0	0	0	0	0	0	0	0	0	0	0	0	0	0	0	0	0	0	0	0	0	0	0	0	0	0	0
Neisseria	0	0	0	0	0	0	0	0	0	0	0	0	0.002	0	0	0	0	0	0	0	0	0	0	0	0	0	0	0	0	0	0	0	0.003	0	0	0	0	0	0	0	0	0.002	0	0	0.003	0	0	0	0
Atopostipes	0	0	0	0	0	0	0	0	0	0	0	0	0.002	0	0	0	0	0	0	0	0	0	0	0	0	0	0	0	0	0	0	0	0	0	0	0	0	0	0	0	0	0	0	0	0	0	0	0	0
Lautropia	0	0	0	0	0	0	0	0	0	0	0	0	0.002	0.007	0	0	0	0	0	0	0	0	0	0	0	0.003	0	0	0	0	0	0	0.001	0	0	0	0	0	0	0	0	0	0.003	0	0	0	0	0	0
Planosporangium	0	0	0	0	0	0	0	0	0	0	0	0	0.002	0	0	0	0	0	0	0	0	0	0	0	0	0	0	0	0	0	0	0	0	0	0	0	0	0	0	0	0	0	0	0	0	0	0	0	0
Catellatospora	0	0	0	0	0	0	0	0	0	0	0	0	0.002	0	0	0	0	0.001	0	0	0	0	0	0	0	0	0	0	0	0	0	0	0	0	0	0	0	0	0	0	0	0	0	0	0	0	0	0	0
Tepidanaerobacter	0	0	0	0	0	0	0	0	0	0	0	0	0.001	0	0	0	0	0	0	0	0	0	0	0	0	0	0	0	0	0	0	0	0	0	0	0	0	0	0	0	0	0	0	0	0	0	0	0	0
Sphaerisporangium	0	0	0	0	0	0	0	0	0	0	0	0	0.001	0	0	0	0	0.001	0	0.001	0	0	0	0	0	0	0	0	0	0.001	0	0	0	0	0	0	0	0	0	0	0	0	0	0	0	0	0	0	0
Cryptanaerobacter	0	0	0	0	0	0	0	0	0	0	0	0	0.001	0	0	0	0	0	0	0	0	0	0	0	0	0	0	0	0	0	0	0	0	0	0	0	0	0	0	0	0	0	0	0	0	0	0	0	0
null_Family	0	0	0	0	0	0	0	0	0	0	0	0	0.001	0	0	0	0	0.001	0	0	0	0	0	0	0	0	0	0	0	0	0.005	0	0	0	0	0	0	0	0	0	0	0	0	0	0	0	0	0	0
Brochothrix	0	0	0	0	0	0	0	0	0	0	0	0	0.001	0.001	0	1.055	0	0.001	0	0	0	0	0	0	0	0	0	0	0	0.001	0	0	0	0	0.001	0	0	0	0	0	0	0	0	0	0	0	0	0	0
Nakamurella	0	0	0	0	0	0	0	0	0	0	0	0	0.001	0	0	0	0	0	0	0	0.001	0	0	0	0	0	0	0.002	0	0	0	0.001	0	0	0	0	0	0	0	0	0	0	0	0	0	0	0	0	0
Acidicapsa	0	0	0	0	0	0	0	0	0	0	0	0	0.001	0	0	0	0	0	0	0.001	0	0	0	0	0	0	0	0	0	0	0	0	0	0	0	0	0	0	0	0	0	0	0	0	0	0	0	0	0
Brevibacterium	0	0	0	0	0	0	0	0	0	0	0	0	0.001	0	0	0	0	0	0	0	0	0	0	0	0	0	0	0	0	0	0	0	0	0	0	0	0	0	0	0	0	0	0	0	0	0	0	0	0
Moritellaceae_Family	0	0	0	0	0	0	0	0	0	0	0	0	0.001	0	0	0	0	0	0	0	0	0	0.001	0	0	0	0	0	0	0	0	0	0	0	0	0	0	0	0	0	0	0	0	0	0	0	0	0	0
Pseudomonadaceae_Family	0	0	0	0	0	0	0	0	0	0	0	0	0.001	0	0	0	0	0	0.001	0	0	0	0.001	0	0	0	0	0	0	0	0	0	0	0	0	0	0	0	0	0	0	0	0	0	0	0	0	0	0
Tepidibacillus	0	0	0	0	0	0	0	0	0	0	0	0	0.001	0	0	0	0	0	0	0	0	0.001	0	0	0	0	0	0.002	0	0	0	0	0	0	0	0	0	0	0	0	0	0	0	0	0	0	0	0	0
Conexibacter	0	0	0	0	0	0	0	0	0	0	0	0	0.001	0	0	0.001	0	0	0	0	0	0	0	0.001	0	0	0	0	0	0	0	0	0	0	0	0	0	0	0	0	0	0	0	0	0	0	0	0	0
Marinomonas	0	0	0	0	0	0	0	0	0	0	0	0	0.001	0	0	0	0.001	0	0	0	0	0	0	0	0	0	0	0	0	0	0	0	0	0	0	0	0	0	0	0	0	0	0	0	0	0	0	0	0
Roseibacterium	0	0	0	0	0	0	0	0	0	0	0	0	0.001	0	0	0	0	0	0	0	0	0	0	0	0	0	0	0	0	0	0	0	0	0	0	0	0	0	0	0	0	0	0	0	0	0	0	0	0
Schlegelella	0	0	0	0	0	0	0	0	0	0	0	0	0	0.056	0	0	0	0	0	0	0	0	0.002	0	0	0	0	0	0	0	0	0	0.001	0	0	0.002	0	0	0	0	0	0	0	0	0	0	0	0	0
Azohydromonas	0	0	0	0	0	0	0	0	0	0	0	0	0	0.021	0	0	0	0	0	0	0	0	0	0	0	0	0	0	0	0	0	0	0	0	0	0.002	0	0	0	0	0	0	0	0	0	0	0	0	0
Herbaspirillum	0	0	0	0	0	0	0	0	0	0	0	0	0	0.021	0.001	0.002	0	0	0	0	0	0	0	0	0	0.012	0	0	0	0	0	0	0	0	0	0	0	0	0	0	0	0	0	0	0.003	0	0	0	0
Simplicispira	0	0	0	0	0	0	0	0	0	0	0	0	0	0.017	0	0	0	0	0	0	0	0	0	0	0	0	0	0	0	0	0	0	0.001	0	0	0	0	0	0	0	0	0	0	0	0	0	0	0	0
Oxalicibacterium	0	0	0	0	0	0	0	0	0	0	0	0	0	0.014	0	0	0	0	0	0	0.001	0	0	0	0	0	0	0	0	0	0	0	0	0	0	0	0	0	0	0	0	0	0	0	0	0	0	0	0
Alcaligenaceae_Family	0	0	0	0	0	0	0	0	0	0	0	0	0	0.01	0	0	0	0	0	0	0	0	0	0	0	0	0	0	0	0	0	0	0	0	0	0	0	0	0	0	0	0	0	0	0	0	0	0	0
Gulbenkiania	0	0	0	0	0	0	0	0	0	0	0	0	0	0.01	0	0	0	0	0	0	0	0	0	0	0	0	0	0	0	0	0	0	0	0	0	0	0	0	0	0	0	0	0	0	0	0	0	0	0
Methanosphaera	0	0	0	0	0	0	0	0	0	0	0	0	0	0.006	0	0	0	0	0	0	0	0	0	0	0	0	0	0.005	0	0.001	0	0	0	0.045	0	0	0	0	0	0	0	0	0	0	0	0	0	0	0
Limnobacter	0	0	0	0	0	0	0	0	0	0	0	0	0	0.006	0.001	0	0	0	0	0	0	0	0	0	0	0	0	0	0	0	0	0	0	0	0	0	0	0	0	0	0	0	0	0	0.003	0	0	0	0
Chromobacteriaceae_Family	0	0	0	0	0	0	0	0	0	0	0	0	0	0.003	0.001	0	0	0	0	0	0	0	0.002	0	0	0	0	0	0	0	0	0	0	0	0	0	0	0	0	0	0	0	0	0	0	0	0	0	0
Rubrivivax	0	0	0	0	0	0	0	0	0	0	0	0	0	0.003	0	0	0	0	0	0	0	0.001	0	0	0	0	0	0	0	0	0	0	0	0	0.002	0	0	0	0	0	0	0	0	0	0	0	0	0	0
Cesiribacter	0	0	0	0	0	0	0	0	0	0	0	0	0	0.003	0	0	0	0	0	0	0	0	0	0	0	0	0	0	0	0	0	0	0	0	0	0	0.003	0	0	0	0	0	0	0	0	0	0	0	0
Thiomonas	0	0	0	0	0	0	0	0	0	0	0	0	0	0.003	0.001	0	0	0	0	0	0	0	0	0	0	0	0	0	0	0	0	0	0	0	0	0	0	0	0	0	0	0	0	0	0	0	0	0	0
Uncultured_Family	0	0	0	0	0	0	0	0	0	0	0	0	0	0.001	0	0	0	0	0	0	0	0	0	0	0	0	0	0	0	0	0	0	0	0	0	0	0	0	0	0	0	0	0	0	0	0	0	0	0
null_Family	0	0	0	0	0	0	0	0	0	0	0	0	0	0.001	0	0	0	0	0	0	0	0	0	0	0	0	0	0	0	0	0	0	0	0	0	0	0	0	0	0	0	0	0	0	0	0	0	0	0
Frankiaceae_Family	0	0	0	0	0	0	0	0	0	0	0	0	0	0.001	0	0	0	0	0	0	0	0	0	0	0	0	0	0	0	0.001	0	0	0	0	0	0	0	0	0	0	0	0	0	0	0	0	0	0	0
Lihuaxuella	0	0	0	0	0	0	0	0	0	0	0	0	0	0.001	0	0	0	0	0	0	0	0	0	0	0	0.001	0	0	0.002	0.018	0	0	0	0	0	0	0	0	0	0	0	0	0	0	0	0	0	0	0
Mycoplasma	0	0	0	0	0	0	0	0	0	0	0	0	0	0.001	0	0	0	0.001	0	0	0	0	0	0	0	0	0.001	0	0	0	0	0	0	0	0	0.002	0	0	0	0	0	0	0	0	0	0	0	0	0
Pelomonas	0	0	0	0	0	0	0	0	0	0	0	0	0	0.001	0.002	0	0	0	0	0	0	0	0	0	0	0	0	0	0	0	0	0	0	0	0	0	0	0	0	0	0	0	0	0	0	0	0	0	0
Oxalobacteraceae_Family	0	0	0	0	0	0	0	0	0	0	0	0	0	0.001	0	0	0	0	0	0	0	0	0	0	0	0	0	0	0	0	0	0	0	0	0.001	0	0	0	0	0	0	0	0	0	0	0	0	0	0
Uncultured_Family	0	0	0	0	0	0	0	0	0	0	0	0	0	0.001	0	0	0	0	0	0	0	0	0	0	0	0	0	0	0	0	0	0	0	0	0	0	0	0	0	0	0	0	0	0	0	0	0	0	0
Rubrivirga	0	0	0	0	0	0	0	0	0	0	0	0	0	0.001	0	0	0	0	0	0	0.001	0	0	0	0	0	0	0	0	0	0	0	0	0	0	0	0	0	0	0	0	0	0	0	0	0	0	0	0
Actinopolysporaceae_Family	0	0	0	0	0	0	0	0	0	0	0	0	0	0.001	0	0	0	0	0	0	0	0	0	0	0	0	0	0	0	0	0	0	0	0	0	0	0	0	0	0	0	0	0	0	0	0	0	0	0
Pelosinus	0	0	0	0	0	0	0	0	0	0	0	0	0	0.001	0	0	0	0	0	0	0	0.001	0	0	0	0	0.001	0	0	0	0.002	0	0	0	0	0	0	0	0	0	0	0	0	0	0	0	0.002	0	0
Methylibium	0	0	0	0	0	0	0	0	0	0	0	0	0	0.001	0	0	0	0	0	0	0	0	0	0	0	0	0	0	0	0	0	0	0	0	0	0	0	0	0	0	0	0	0	0	0	0	0	0	0
Thiofaba	0	0	0	0	0	0	0	0	0	0	0	0	0	0.001	0	0	0	0	0	0	0	0	0	0	0	0	0	0	0	0	0	0	0	0	0	0	0	0	0	0	0	0	0	0	0	0	0	0	0
Piscinibacter	0	0	0	0	0	0	0	0	0	0	0	0	0	0.001	0	0	0	0	0	0	0	0	0	0	0	0	0	0	0	0	0	0	0	0	0	0	0	0	0	0	0	0	0	0	0	0	0	0	0
Polynucleobacter	0	0	0	0	0	0	0	0	0	0	0	0	0	0.001	0	0	0	0	0	0	0	0	0	0	0	0	0	0	0	0	0	0	0	0	0	0	0	0	0	0	0	0	0	0	0	0	0	0	0
Pantoea	0	0	0	0	0	0	0	0	0	0	0	0	0	0.001	0	0	0	0	0	0	0	0	0	0	0	0	0	0	0	0	0	0	0.001	0	0	0	0	0	0	0	0	0	0	0	0	0	0	0	0.002
Paucibacter	0	0	0	0	0	0	0	0	0	0	0	0	0	0.001	0	0	0	0	0	0	0	0	0	0	0	0	0	0	0	0	0	0	0	0	0	0	0	0	0	0	0	0	0	0	0	0	0	0	0
Dolosigranulum	0	0	0	0	0	0	0	0	0	0	0	0	0	0.001	0	0	0	0	0	0	0	0.001	0	0	0	0	0	0	0	0	0	0	0	0	0	0	0	0	0	0	0	0	0	0	0	0	0	0	0
Chromobacterium	0	0	0	0	0	0	0	0	0	0	0	0	0	0.001	0	0	0	0	0.001	0	0	0	0.002	0	0	0	0	0	0	0	0	0	0	0	0	0	0	0	0	0	0	0	0	0	0	0	0	0	0
Nakamurellaceae_Family	0	0	0	0	0	0	0	0	0	0	0	0	0	0.001	0	0	0	0	0	0	0	0	0	0	0	0	0	0	0	0	0	0.003	0	0	0	0	0	0	0	0	0	0	0	0	0	0	0	0	0
Belliella	0	0	0	0	0	0	0	0	0	0	0	0	0	0.001	0	0	0	0	0	0	0	0	0	0	0	0	0	0.002	0	0	0	0	0	0	0	0	0	0	0	0	0	0	0	0	0	0	0	0	0
Ferruginibacter	0	0	0	0	0	0	0	0	0	0	0	0	0	0.001	0	0.001	0	0	0	0	0	0	0	0	0	0	0	0.002	0	0	0	0	0	0	0	0	0	0	0	0	0	0	0	0	0	0	0	0	0
Cerasicoccus	0	0	0	0	0	0	0	0	0	0	0	0	0	0	0.318	6.634	0	0	0	0	0	0	0	0	0	0	0	0	0	0	0.002	0	0	0	0	0	0	0	0	0	0	0	0	0	0	0	0	0	0
Exiguobacterium	0	0	0	0	0	0	0	0	0	0	0	0	0	0	0.01	0	0	0	0	0	0	0	0	0	0	0	0	0	0	0	0.002	0	0	0	0	0	0	0	0	0	0	0	0	0	0	0	0	0	0
Tepidimonas	0	0	0	0	0	0	0	0	0	0	0	0	0	0	0.009	0	0	0	0	0	0	0	0	0	0	0	0	0	0	0	0	0	0	0	0	0	0	0	0	0	0	0	0	0	0	0	0	0	0
Rhizobiaceae_Family	0	0	0	0	0	0	0	0	0	0	0	0	0	0	0.007	0	0	0	0	0	0	0	0	0.002	0	0	0	0	0	0	0	0	0	0	0	0	0	0	0	0	0	0	0	0	0	0	0	0	0
Meniscus	0	0	0	0	0	0	0	0	0	0	0	0	0	0	0.005	0	0	0	0	0	0	0	0	0	0	0	0	0	0	0	0	0	0	0	0	0	0	0	0	0	0	0	0	0	0	0	0	0	0
Candidatus Accumulibacter	0	0	0	0	0	0	0	0	0	0	0	0	0	0	0.005	0	0	0	0	0	0	0	0	0	0	0	0	0	0	0	0	0	0	0	0.001	0	0	0	0	0	0	0	0	0	0	0	0	0	0
Campylobacteraceae_Family	0	0	0	0	0	0	0	0	0	0	0	0	0	0	0.005	0	0	0	0	0	0	0	0	0	0	0	0	0	0	0	0	0	0	0	0	0	0	0	0	0	0	0	0	0	0	0	0	0	0
Victivallaceae_Family	0	0	0	0	0	0	0	0	0	0	0	0	0	0	0.004	0	0	0	0	0	0	0	0	0	0	0	0	0	0	0	0	0	0	0	0	0	0	0	0	0	0.004	0	0.003	0.007	0	0	0	0	0
Acetobacter	0	0	0	0	0	0	0	0	0	0	0	0	0	0	0.004	0	0	0	0	0	0	0	0	0	0	0	0	0	0	0	0	0	0	0	0	0	0	0.003	0	0	0.002	0	0	0	0	0	0	0	0
Sporanaerobacter	0	0	0	0	0	0	0	0	0	0	0	0	0	0	0.003	0	0	0	0	0	0	0.002	0.001	0	0	0.002	0	0	0	0	0	0	0	0	0	0	0	0	0	0	0	0	0	0	0	0	0	0	0
Rhodoluna	0	0	0	0	0	0	0	0	0	0	0	0	0	0	0.003	0	0	0	0	0	0	0	0	0	0	0	0	0	0	0	0	0	0	0	0	0	0	0	0	0	0	0	0	0	0	0	0	0	0
Saccharibacter	0	0	0	0	0	0	0	0	0	0	0	0	0	0	0.003	0	0	0	0	0	0	0	0	0	0	0	0	0	0	0	0	0	0	0	0	0	0	0	0	0	0	0	0	0	0	0	0	0	0
Pelagicoccus	0	0	0	0	0	0	0	0	0	0	0	0	0	0	0.002	0.001	0	0	0	0	0	0	0	0	0	0	0	0	0	0	0	0	0	0	0	0	0	0	0	0	0	0	0	0	0	0	0	0	0
Rhodocyclaceae_Family	0	0	0	0	0	0	0	0	0	0	0	0	0	0	0.003	0.003	0	0	0	0	0	0	0	0	0	0	0	0	0	0	0	0	0	0	0	0	0	0	0	0	0	0	0	0	0	0	0	0	0
Ignavibacterium	0	0	0	0	0	0	0	0	0	0	0	0	0	0	0.002	0.001	0	0	0	0	0	0	0	0	0	0	0	0	0	0	0	0	0	0.001	0	0	0	0	0	0	0	0	0	0	0	0	0	0	0
Flammeovirga	0	0	0	0	0	0	0	0	0	0	0	0	0	0	0.002	0	0	0	0	0	0	0	0	0	0	0	0	0	0	0	0	0	0	0	0	0	0	0	0	0	0	0	0	0	0	0	0	0	0
Bartonellaceae_Family	0	0	0	0	0	0	0	0	0	0	0	0	0	0	0.003	0	0	0	0	0	0	0	0	0	0	0	0	0	0	0	0	0	0	0	0	0	0	0	0	0	0	0	0	0	0	0	0	0	0
Cryomorphaceae_Family	0	0	0	0	0	0	0	0	0	0	0	0	0	0	0.001	0	0	0	0	0.001	0	0	0	0	0	0	0	0	0	0	0	0	0	0	0	0	0	0	0	0	0	0	0	0	0	0	0	0	0
Mooreia	0	0	0	0	0	0	0	0	0	0	0	0	0	0	0.001	0	0	0	0	0	0	0	0	0	0	0	0	0	0	0	0	0	0	0	0	0	0	0	0	0	0	0	0	0	0	0	0	0	0
Tistrella	0	0	0	0	0	0	0	0	0	0	0	0	0	0	0.001	0	0	0	0	0	0	0	0	0	0	0	0	0	0	0	0	0	0	0	0	0	0	0	0	0	0	0	0	0	0	0	0	0	0
[0]Bacteria;[1]Proteobacteria;[2]Gammaproteobacteria;[3]null;[4]null;null	0	0	0	0	0	0	0	0	0	0	0	0	0	0	0.001	0	0	0	0	0	0	0	0	0	0	0	0	0	0	0	0	0	0	0	0	0	0	0	0	0	0	0	0	0	0	0	0	0	0
Candidatus Methylomirabilis	0	0	0	0	0	0	0	0	0	0	0	0	0	0	0.001	0	0	0	0	0	0	0	0	0	0	0	0	0	0	0	0	0	0	0	0	0	0	0	0	0	0	0	0	0	0	0	0	0	0
Thermogemmatisporaceae_Family	0	0	0	0	0	0	0	0	0	0	0	0	0	0	0.001	0	0	0	0	0	0	0.001	0	0	0	0.003	0	0	0	0	0	0	0	0	0	0	0	0	0	0	0	0	0	0	0	0	0	0	0
Rhodothalassium	0	0	0	0	0	0	0	0	0	0	0	0	0	0	0.001	0	0	0	0	0	0	0	0	0	0	0	0	0	0	0	0	0	0	0	0	0	0	0	0	0	0	0	0	0	0	0	0	0	0
Pyramidobacter	0	0	0	0	0	0	0	0	0	0	0	0	0	0	0.001	0.026	0	0	0	0	0	0	0.025	0	0	0	0	0	0.006	0	0	0	0.001	0.001	0	0	0	0	0	0	0	0	0	0	0	0	0	0	0.025
Methylocystis	0	0	0	0	0	0	0	0	0	0	0	0	0	0	0.001	0	0	0	0	0	0	0	0	0	0	0	0	0	0	0	0	0	0	0	0	0	0	0	0	0	0	0	0	0	0	0	0	0	0
Methyloceanibacter	0	0	0	0	0	0	0	0	0	0	0	0	0	0	0.001	0	0	0	0	0	0	0	0	0	0	0	0	0	0	0	0	0	0	0	0	0	0	0	0	0	0	0	0	0	0	0	0	0	0
Nautiliaceae_Family	0	0	0	0	0	0	0	0	0	0	0	0	0	0	0.001	0	0	0	0	0	0	0	0	0	0	0	0.001	0	0	0	0	0	0	0	0	0	0	0	0	0	0	0	0	0	0	0	0	0	0
Brevundimonas	0	0	0	0	0	0	0	0	0	0	0	0	0	0	0.001	0	0	0	0	0	0	0	0	0	0	0	0	0	0	0	0	0	0	0	0	0	0	0	0	0	0	0	0	0	0	0	0	0	0
Methylocystaceae_Family	0	0	0	0	0	0	0	0	0	0	0	0	0	0	0.001	0	0	0	0	0	0	0	0	0	0	0	0	0.002	0	0	0	0	0	0	0	0	0	0	0	0	0	0	0	0	0	0	0	0	0
Dongia	0	0	0	0	0	0	0	0	0	0	0	0	0	0	0.001	0	0	0	0	0	0	0	0	0	0	0	0	0	0	0	0	0	0	0	0	0	0	0	0	0	0	0	0	0	0	0	0	0	0
[0]Bacteria;[1]null;[2]null;[3]null;[4]null;null	0	0	0	0	0	0	0	0	0	0	0	0	0	0	0.001	0	0	0	0	0	0	0	0	0	0	0	0	0	0	0	0	0	0	0	0	0	0	0	0	0	0	0	0	0	0	0	0	0	0
Desulfobulbaceae_Family	0	0	0	0	0	0	0	0	0	0	0	0	0	0	0.001	0.001	0	0	0	0	0	0	0	0	0	0	0.002	0	0	0	0	0	0.001	0	0	0	0	0	0	0	0	0	0	0	0	0	0	0	0
null_Family	0	0	0	0	0	0	0	0	0	0	0	0	0	0	0.001	0	0	0	0	0	0	0	0	0	0	0	0	0	0	0	0	0	0	0	0	0	0	0	0	0	0	0	0	0	0	0	0	0	0
Halanaerobacter	0	0	0	0	0	0	0	0	0	0	0	0	0	0	0.001	0	0	0	0	0	0	0	0	0	0	0	0	0	0	0	0	0	0	0	0	0	0	0	0	0	0	0	0	0	0	0	0	0	0
Rhodothalassiaceae_Family	0	0	0	0	0	0	0	0	0	0	0	0	0	0	0.001	0	0	0	0.001	0	0	0	0	0	0	0	0	0	0	0	0	0	0	0	0	0	0	0	0	0	0	0	0	0	0	0	0	0	0
Aquabacterium	0	0	0	0	0	0	0	0	0	0	0	0	0	0	0.001	0	0	0	0	0	0	0	0	0	0	0	0	0	0	0	0	0	0	0	0	0	0	0	0	0	0	0	0	0	0	0	0	0	0
Limimonas	0	0	0	0	0	0	0	0	0	0	0	0	0	0	0.001	0	0	0	0	0	0	0	0	0	0	0	0	0	0	0	0	0	0	0	0	0	0	0	0	0	0	0	0	0	0	0	0	0	0
Galbibacter	0	0	0	0	0	0	0	0	0	0	0	0	0	0	0.001	0	0	0	0	0	0	0	0	0	0	0	0	0	0	0	0	0	0	0	0	0	0	0	0	0	0	0	0	0	0	0	0	0	0
Thioalkalibacter	0	0	0	0	0	0	0	0	0	0	0	0	0	0	0.001	0	0	0	0	0	0	0	0	0	0	0	0	0	0	0	0	0	0	0	0	0	0	0	0	0	0	0	0	0	0	0	0	0	0
Phocaeicola	0	0	0	0	0	0	0	0	0	0	0	0	0	0	0.001	0	0.001	0	0	0	0	0	0	0.001	0	0	0	0	0	0	0	0	0	0	0.001	0	0	0	0	0	0	0	0	0	0	0	0	0	0
Desulfomicrobiaceae_Family	0	0	0	0	0	0	0	0	0	0	0	0	0	0	0.001	0	0	0	0	0	0	0	0	0	0	0	0	0.002	0	0	0	0	0	0	0	0	0	0	0	0	0	0	0	0	0	0	0	0	0
Acidithiobacillaceae_Family	0	0	0	0	0	0	0	0	0	0	0	0	0	0	0.001	0	0	0	0	0	0	0	0	0	0	0	0	0	0	0	0	0	0	0	0	0	0	0	0	0	0	0	0	0	0	0	0	0	0
Cellulophaga	0	0	0	0	0	0	0	0	0	0	0	0	0	0	0.001	0	0	0	0	0	0	0	0	0.001	0	0	0	0	0	0	0	0	0	0	0	0	0	0	0	0	0	0	0	0	0	0	0	0	0
Candidatus Phytoplasma	0	0	0	0	0	0	0	0	0	0	0	0	0	0	0.001	0	0	0	0	0	0	0	0	0	0	0	0	0	0	0	0.002	0	0	0	0	0	0	0	0	0	0	0	0	0	0	0	0	0	0
Reichenbachiella	0	0	0	0	0	0	0	0	0	0	0	0	0	0	0.001	0.003	0	0	0	0	0	0	0	0	0	0	0	0	0	0	0	0	0	0	0	0	0	0	0	0	0	0	0	0	0	0	0	0	0
Longispora	0	0	0	0	0	0	0	0	0	0	0	0	0	0	0.001	0	0	0	0	0	0	0	0	0	0	0	0	0	0	0	0	0	0	0	0	0	0	0	0	0	0	0	0	0	0	0	0	0	0
Spongiimonas	0	0	0	0	0	0	0	0	0	0	0	0	0	0	0.001	0.013	0	0	0	0	0	0	0	0	0	0	0	0	0	0	0	0	0	0	0	0	0	0	0	0	0	0	0	0	0	0	0	0	0
Pseudofulvimonas	0	0	0	0	0	0	0	0	0	0	0	0	0	0	0.001	0	0	0	0	0	0	0	0.001	0.001	0	0	0	0	0	0	0	0	0	0	0	0	0	0	0	0	0	0	0	0	0	0	0	0	0
Mycobacteriaceae_Family	0	0	0	0	0	0	0	0	0	0	0	0	0	0	0.001	0	0	0	0	0	0	0	0	0	0	0.001	0	0	0	0	0	0	0	0	0	0	0	0	0	0	0	0	0	0	0	0	0	0	0
Duganella	0	0	0	0	0	0	0	0	0	0	0	0	0	0	0.001	0.001	0	0	0	0	0	0	0	0	0	0	0	0.002	0.002	0	0	0	0	0	0	0	0	0	0	0	0	0	0	0	0	0	0	0	0
Desulfonispora	0	0	0	0	0	0	0	0	0	0	0	0	0	0	0	0.505	0	0	0	0	0	0	0	0	0	0	0	0	0	0	0	0	0	0	0	0	0	0.003	0	0	0	0	0	0	0	0	0	0	0
Fastidiosipila	0	0	0	0	0	0	0	0	0	0	0	0	0	0	0	0.087	0.002	0	0	0	0	0	0	0	0	0.007	0	0	0	0.001	0	0	0	0	0	0	0.003	0	0	0	0	0	0	0	0	0	0	0	0
Lishizhenia	0	0	0	0	0	0	0	0	0	0	0	0	0	0	0	0.083	0	0	0	0	0	0	0	0	0	0	0	0	0	0	0	0	0	0	0	0	0	0	0	0	0	0	0	0	0	0	0	0	0
Limnohabitans	0	0	0	0	0	0	0	0	0	0	0	0	0	0	0	0.014	0	0	0	0	0	0	0	0	0	0.004	0	0	0	0	0	0	0	0	0	0	0	0	0	0	0	0	0	0	0	0	0	0	0
Methylococcus	0	0	0	0	0	0	0	0	0	0	0	0	0	0	0	0.011	0	0	0	0	0	0	0	0	0	0	0	0	0	0	0	0	0	0	0	0	0	0	0	0	0	0	0	0	0	0	0	0	0
Oceanobacillus	0	0	0	0	0	0	0	0	0	0	0	0	0	0	0	0.01	0	0.001	0	0	0	0	0.001	0	0	0	0	0	0	0	0	0	0	0	0	0	0	0	0	0	0	0	0	0	0	0	0	0	0
Pseudomaricurvus	0	0	0	0	0	0	0	0	0	0	0	0	0	0	0	0.009	0	0	0	0	0	0	0	0	0	0	0	0	0	0	0	0	0	0	0	0	0	0	0	0	0	0	0	0	0	0	0	0	0
Thermophagus	0	0	0	0	0	0	0	0	0	0	0	0	0	0	0	0.008	0	0	0	0	0	0	0	0	0	0	0	0	0	0	0	0	0	0	0	0	0	0	0	0	0	0	0	0	0	0	0	0	0
Olivibacter	0	0	0	0	0	0	0	0	0	0	0	0	0	0	0	0.005	0	0	0	0	0	0	0	0	0	0	0	0	0	0	0	0	0	0	0	0	0	0	0	0	0	0	0	0	0	0	0	0	0
Gordoniaceae_Family	0	0	0	0	0	0	0	0	0	0	0	0	0	0	0	0.004	0	0	0	0	0	0	0	0	0	0	0.001	0	0	0	0	0	0	0	0	0	0	0	0	0	0	0	0	0	0	0	0	0	0
Psychroflexus	0	0	0	0	0	0	0	0	0	0	0	0	0	0	0	0.003	0	0	0	0	0	0	0	0	0	0	0	0	0	0	0	0	0	0	0	0	0	0	0	0	0	0	0	0	0	0	0	0	0
Curtobacterium	0	0	0	0	0	0	0	0	0	0	0	0	0	0	0	0.003	0	0	0	0	0	0	0	0	0	0	0	0	0	0	0	0	0	0	0	0	0	0	0	0	0	0	0	0	0	0	0	0	0
Dietzia	0	0	0	0	0	0	0	0	0	0	0	0	0	0	0	0.003	0	0	0.001	0	0	0	0.001	0.001	0	0	0	0	0.002	0.001	0	0	0	0	0	0	0	0	0	0	0	0	0.002	0	0	0	0.002	0	0.002
Ottowia	0	0	0	0	0	0	0	0	0	0	0	0	0	0	0	0.003	0	0	0	0	0	0	0	0	0	0	0	0	0	0	0	0	0	0	0	0	0	0	0	0	0	0	0	0	0	0	0	0	0
Actinopolymorpha	0	0	0	0	0	0	0	0	0	0	0	0	0	0	0	0.002	0	0	0	0	0	0	0	0	0	0	0	0	0	0	0	0	0	0	0	0	0	0	0	0	0	0	0	0	0	0	0	0	0
Beutenbergiaceae_Family	0	0	0	0	0	0	0	0	0	0	0	0	0	0	0	0.002	0	0	0	0	0	0	0	0	0	0	0	0	0	0	0	0	0	0	0	0	0	0	0	0	0	0	0	0	0	0	0	0	0
Algimonas	0	0	0	0	0	0	0	0	0	0	0	0	0	0	0	0.002	0	0	0	0	0	0	0	0	0	0	0	0	0	0	0	0	0	0	0	0	0	0	0	0	0	0	0	0	0	0	0	0	0
Lactivibrio	0	0	0	0	0	0	0	0	0	0	0	0	0	0	0	0.002	0	0	0	0	0	0	0	0	0	0	0	0	0	0.001	0	0	0	0	0	0	0	0	0	0	0	0	0	0	0	0	0	0	0
Rubidimonas	0	0	0	0	0	0	0	0	0	0	0	0	0	0	0	0.002	0	0	0	0	0	0	0	0	0	0	0	0	0	0	0	0	0	0	0	0	0	0	0	0	0	0	0	0	0	0	0	0	0
Proteiniclasticum	0	0	0	0	0	0	0	0	0	0	0	0	0	0	0	0.002	0	0	0	0.003	0	0	0	0	0	0.003	0	0	0	0	0	0	0	0	0	0	0.003	0	0	0	0	0	0	0	0	0	0	0	0
Psychrosinus	0	0	0	0	0	0	0	0	0	0	0	0	0	0	0	0.002	0	0	0	0	0	0	0	0	0	1.767	0	0	0	0	0.003	0	0	0	0	0	0	0	0	0	0	0	0	0	0	0	0	0	0
Pseudoalteromonadaceae_Family	0	0	0	0	0	0	0	0	0	0	0	0	0	0	0	0.001	0	0	0	0	0	0	0	0	0	0	0	0	0	0	0	0	0	0	0	0	0	0	0	0	0	0	0	0	0	0	0	0	0
Granulicella	0	0	0	0	0	0	0	0	0	0	0	0	0	0	0	0.001	0	0	0	0	0	0	0	0	0	0	0	0	0	0	0	0	0	0	0	0	0	0	0	0	0	0	0	0	0	0	0	0	0
Carboxydothermus	0	0	0	0	0	0	0	0	0	0	0	0	0	0	0	0.001	0	0	0	0	0	0	0	0	0	0	0	0	0	0	0	0	0	0	0	0	0	0	0	0	0	0	0	0	0	0	0	0	0
Cylindrospermum	0	0	0	0	0	0	0	0	0	0	0	0	0	0	0	0.001	0	0	0	0	0	0	0	0	0	0	0	0	0	0	0	0	0	0	0	0	0	0	0	0	0	0	0	0	0	0	0	0	0
Sphingomicrobium	0	0	0	0	0	0	0	0	0	0	0	0	0	0	0	0.001	0.001	0	0	0	0	0	0	0	0	0	0	0	0	0	0	0	0	0	0	0	0	0	0	0	0	0	0	0	0	0	0	0	0
Thermobrachium	0	0	0	0	0	0	0	0	0	0	0	0	0	0	0	0.001	0	0	0	0	0	0	0	0	0	0.001	0	0	0	0.003	0	0	0	0	0	0	0	0	0	0	0	0	0	0	0	0	0	0	0
Brevifollis	0	0	0	0	0	0	0	0	0	0	0	0	0	0	0	0.001	0	0	0	0	0	0	0	0	0	0	0	0	0	0.001	0	0	0	0	0	0	0	0	0	0	0	0	0	0	0	0	0	0	0
Algivirga	0	0	0	0	0	0	0	0	0	0	0	0	0	0	0	0.001	0	0	0	0	0	0	0	0	0	0	0	0	0	0	0	0	0	0	0	0	0	0	0	0	0	0	0	0	0	0	0	0	0
Thauera	0	0	0	0	0	0	0	0	0	0	0	0	0	0	0	0.001	0	0	0	0	0	0	0	0	0	0	0	0	0	0	0	0	0.001	0	0	0	0	0	0	0	0	0	0	0	0	0	0	0	0
Thermosulfurimonas	0	0	0	0	0	0	0	0	0	0	0	0	0	0	0	0.001	0	0	0	0	0	0	0	0	0	0	0	0	0	0	0	0	0	0	0	0	0	0	0	0	0	0	0	0	0	0	0	0	0
Succinatimonas	0	0	0	0	0	0	0	0	0	0	0	0	0	0	0	0.001	0	0	0	0	0	0	0	0	0	0	0	0	0	0	0	0	0	0	0	0	0	0	0	0	0	0	0	0	0	0	0	0	0
Reyranella	0	0	0	0	0	0	0	0	0	0	0	0	0	0	0	0.001	0	0	0	0	0	0	0	0	0	0	0	0	0	0	0	0	0	0	0	0	0	0	0	0	0	0	0	0	0	0	0	0	0
Listeriaceae_Family	0	0	0	0	0	0	0	0	0	0	0	0	0	0	0	0.001	0	0	0	0	0	0	0	0	0	0	0	0	0	0.001	0	0	0	0	0	0	0	0	0	0	0	0	0	0	0	0	0	0	0.01
Cellvibrionaceae_Family	0	0	0	0	0	0	0	0	0	0	0	0	0	0	0	0.001	0	0	0	0	0.001	0	0	0	0	0	0	0	0	0	0	0	0	0	0	0	0	0	0	0	0	0	0	0	0	0	0	0	0
Tsukamurellaceae_Family	0	0	0	0	0	0	0	0	0	0	0	0	0	0	0	0.001	0	0	0	0	0	0	0	0	0	0	0	0	0	0	0	0	0	0	0	0	0	0	0	0	0	0	0	0	0	0	0	0	0
Methylobacillus	0	0	0	0	0	0	0	0	0	0	0	0	0	0	0	0.001	0	0	0	0	0	0	0	0	0	0	0	0	0	0	0	0	0	0	0	0	0	0	0	0	0	0	0	0	0	0	0	0	0
Proteiniphilum	0	0	0	0	0	0	0	0	0	0	0	0	0	0	0	0.001	0	0	0	0	0	0	0	0	0	0	0	0	0	0	0	0	0	0	0.004	0	0	0	0	0	0	0	0	0	0	0	0	0	0
Aggregatibacter	0	0	0	0	0	0	0	0	0	0	0	0	0	0	0	0.001	0	0	0	0	0	0	0	0	0	0	0	0	0	0	0.002	0	0.027	0	0	0	0	0	0	0	0	0	0	0	0	0	0	0	0
Halioglobus	0	0	0	0	0	0	0	0	0	0	0	0	0	0	0	0.001	0	0	0	0	0	0	0	0	0	0	0	0	0	0	0	0	0	0	0	0	0	0	0	0	0	0	0	0	0	0	0	0	0
Oscillochloris	0	0	0	0	0	0	0	0	0	0	0	0	0	0	0	0.001	0	0	0	0	0	0	0	0	0	0	0	0	0	0	0	0	0	0	0	0	0.003	0	0	0	0	0	0	0	0	0	0	0	0
Pasteurellaceae_Family	0	0	0	0	0	0	0	0	0	0	0	0	0	0	0	0.001	0	0	0	0	0	0	0	0	0	0.001	0	0	0	0	0	0	0.001	0	0	0	0	0	0	0	0	0	0	0	0	0	0	0	0
Oxalophagus	0	0	0	0	0	0	0	0	0	0	0	0	0	0	0	0.001	0	0	0	0	0	0.001	0	0	0	0.001	0	0	0	0	0	0	0	0	0	0	0	0	0.003	0	0	0	0	0	0	0	0	0	0
Chitinimonas	0	0	0	0	0	0	0	0	0	0	0	0	0	0	0	0	0.002	0	0	0	0	0	0	0	0	0	0	0	0	0	0	0	0	0	0	0	0	0	0	0	0	0	0	0	0	0	0	0	0
Nitrosospira	0	0	0	0	0	0	0	0	0	0	0	0	0	0	0	0	0.001	0	0	0	0	0	0	0	0	0	0	0	0	0	0	0	0	0	0	0	0	0	0	0	0	0	0	0	0	0	0	0	0
Chryseolinea	0	0	0	0	0	0	0	0	0	0	0	0	0	0	0	0	0.001	0	0	0	0	0	0	0	0	0	0	0	0	0	0	0	0	0	0	0	0	0	0	0	0	0	0	0	0	0	0	0	0
Proteiniborus	0	0	0	0	0	0	0	0	0	0	0	0	0	0	0	0	0.001	0	0	0	0	0	0	0	0	0	0	0	0	0	0	0	0	0	0	0	0	0	0	0	0	0	0	0	0	0	0	0	0
Melioribacteraceae_Family	0	0	0	0	0	0	0	0	0	0	0	0	0	0	0	0	0.001	0	0	0	0	0.001	0	0	0	0.003	0	0	0	0	0	0	0	0	0	0	0	0	0	0	0	0	0	0	0	0	0	0	0
null_Family	0	0	0	0	0	0	0	0	0	0	0	0	0	0	0	0	0.001	0	0	0	0.001	0	0	0	0.001	0	0	0	0	0	0	0	0	0	0	0	0	0	0	0	0	0	0	0	0	0	0	0	0
Celerinatantimonas	0	0	0	0	0	0	0	0	0	0	0	0	0	0	0	0	0.001	0	0	0	0	0	0	0	0	0	0	0	0	0	0	0	0	0	0	0	0	0	0	0	0	0	0	0	0	0	0	0	0
Vulgatibacter	0	0	0	0	0	0	0	0	0	0	0	0	0	0	0	0	0.001	0	0	0	0	0	0	0	0	0.001	0	0	0	0	0	0	0	0	0	0	0	0	0	0	0	0	0	0	0	0	0	0	0
Nitrosomonadaceae_Family	0	0	0	0	0	0	0	0	0	0	0	0	0	0	0	0	0.001	0	0	0	0	0.001	0	0	0	0	0	0	0.002	0	0	0	0	0	0.001	0	0	0	0	0	0	0	0	0	0	0	0	0	0
Antarcticimonas	0	0	0	0	0	0	0	0	0	0	0	0	0	0	0	0	0.001	0	0	0	0	0	0	0	0	0	0	0	0	0	0	0	0	0	0	0	0	0	0	0	0	0	0	0	0	0	0	0	0
Myxococcus	0	0	0	0	0	0	0	0	0	0	0	0	0	0	0	0	0.001	0	0	0	0	0	0	0	0	0	0	0	0	0	0	0	0	0	0	0	0	0	0	0	0	0	0	0	0	0	0	0	0
Salisaeta	0	0	0	0	0	0	0	0	0	0	0	0	0	0	0	0	0.001	0	0	0	0	0	0	0	0	0	0	0	0	0	0	0	0	0	0	0	0	0	0	0	0	0	0	0	0	0	0	0	0
Thioalkalispiraceae_Family	0	0	0	0	0	0	0	0	0	0	0	0	0	0	0	0	0.001	0	0	0	0	0	0	0	0	0	0	0	0	0	0	0	0	0	0	0	0	0	0	0	0	0	0	0	0	0	0	0	0
Nevskia	0	0	0	0	0	0	0	0	0	0	0	0	0	0	0	0	0.001	0	0.001	0	0	0	0	0	0	0	0	0	0	0	0	0	0	0	0	0	0	0	0.005	0	0	0	0	0	0	0	0	0	0
Calderihabitans	0	0	0	0	0	0	0	0	0	0	0	0	0	0	0	0	0	0.002	0	0	0.001	0	0.001	0	0	0	0	0	0	0	0	0	0	0	0	0.003	0	0	0	0	0	0	0	0	0	0	0	0	0
Actinopolyspora	0	0	0	0	0	0	0	0	0	0	0	0	0	0	0	0	0	0.002	0	0.001	0	0	0	0	0	0	0.001	0	0	0	0	0	0	0	0	0	0	0	0	0	0	0	0	0	0	0	0	0	0
Alloscardovia	0	0	0	0	0	0	0	0	0	0	0	0	0	0	0	0	0	0.001	0	0	0	0	0.017	0	0	0	0	0	0	0	0	0.001	0	0	0	0	0	0	0	0	0	0	0.04	0	0	0	0	0	0
Galenea	0	0	0	0	0	0	0	0	0	0	0	0	0	0	0	0	0	0.001	0	0	0	0	0	0	0	0	0	0	0	0	0	0	0	0	0	0	0	0	0	0	0	0	0	0	0	0	0	0	0
Fictibacillus	0	0	0	0	0	0	0	0	0	0	0	0	0	0	0	0	0	0.001	0	0	0	0	0	0	0	0	0	0	0	0	0	0	0	0	0	0	0	0	0	0	0	0	0	0	0	0	0	0	0
Bordetella	0	0	0	0	0	0	0	0	0	0	0	0	0	0	0	0	0	0.001	0	0	0	0	0.001	0	0	0	0	0.002	0	0	0	0	0	0	0	0	0	0	0	0	0	0	0	0	0	0	0	0	0
Elusimicrobium	0	0	0	0	0	0	0	0	0	0	0	0	0	0	0	0	0	0.001	0	0	0	0	0	0	0	0	0.213	0	0	0	0	0	0	0	0	0	0	0	0	0	0	0	0	0	0	0	0	0	0
Cellulomonas	0	0	0	0	0	0	0	0	0	0	0	0	0	0	0	0	0	0.001	0	0	0	0	0	0	0	0	0	0	0	0	0	0.001	0	0	0	0	0	0	0	0	0	0	0	0	0	0	0	0	0
Catenococcus	0	0	0	0	0	0	0	0	0	0	0	0	0	0	0	0	0	0.001	0	0	0	0	0	0	0	0	0	0	0	0	0	0	0	0	0	0	0	0	0	0	0	0	0	0	0	0	0	0	0
Jonesia	0	0	0	0	0	0	0	0	0	0	0	0	0	0	0	0	0	0.001	0	0	0	0	0	0	0	0	0	0	0	0	0	0	0	0	0	0	0	0	0	0	0	0	0	0	0	0	0	0	0
Thermodesulfatator	0	0	0	0	0	0	0	0	0	0	0	0	0	0	0	0	0	0.001	0	0	0	0	0	0	0	0	0	0	0	0	0	0	0	0	0	0	0	0	0	0	0	0	0	0	0	0	0	0	0
Heliorestis	0	0	0	0	0	0	0	0	0	0	0	0	0	0	0	0	0	0.001	0	0	0	0	0	0	0.001	0	0	0	0	0	0	0	0	0	0	0	0	0	0	0	0	0	0	0	0	0	0	0	0
Phormidium	0	0	0	0	0	0	0	0	0	0	0	0	0	0	0	0	0	0.001	0	0	0	0	0	0	0	0	0	0	0	0	0	0	0	0	0	0	0	0	0	0	0	0	0	0	0	0	0	0	0
Smaragdicoccus	0	0	0	0	0	0	0	0	0	0	0	0	0	0	0	0	0	0.001	0	0	0	0	0	0	0	0	0	0	0	0	0	0	0	0	0	0	0	0	0	0	0	0	0	0	0	0	0	0	0
Dokdonella	0	0	0	0	0	0	0	0	0	0	0	0	0	0	0	0	0	0.001	0	0	0	0	0	0	0	0	0	0	0	0	0	0	0	0	0	0	0	0	0	0	0	0	0	0	0	0	0	0	0
Thermosipho	0	0	0	0	0	0	0	0	0	0	0	0	0	0	0	0	0	0.001	0	0	0	0	0	0	0	0	0	0	0	0	0	0	0	0	0	0	0	0	0	0	0	0	0	0	0	0	0	0	0
Salsuginibacillus	0	0	0	0	0	0	0	0	0	0	0	0	0	0	0	0	0	0.001	0	0	0.001	0.001	0	0	0	0	0	0	0	0.002	0	0	0	0	0	0	0	0	0	0	0	0	0	0	0	0	0	0	0
Cellulomonadaceae_Family	0	0	0	0	0	0	0	0	0	0	0	0	0	0	0	0	0	0.001	0	0	0	0	0	0	0	0	0	0	0	0	0	0	0	0	0	0	0	0	0	0	0	0	0	0	0	0	0	0	0
Anaerovibrio	0	0	0	0	0	0	0	0	0	0	0	0	0	0	0	0	0	0.001	0	0	0.001	0	0	0	0	0	0.002	0	0	0	0	0	0	0	0	0	0	0	7.153	0	0.002	0	0	0	0.003	0.001	0.002	0	0
Sandaracinaceae_Family	0	0	0	0	0	0	0	0	0	0	0	0	0	0	0	0	0	0	0.001	0.001	0	0	0	0	0	0	0	0	0	0	0	0	0	0	0	0	0	0	0	0	0	0	0	0	0	0	0	0	0
Luteimicrobium	0	0	0	0	0	0	0	0	0	0	0	0	0	0	0	0	0	0	0.001	0	0	0	0	0	0	0	0	0	0	0	0	0.001	0	0	0	0	0	0	0	0	0	0	0	0	0	0	0	0	0
Leptolyngbya	0	0	0	0	0	0	0	0	0	0	0	0	0	0	0	0	0	0	0.001	0	0	0	0	0	0	0	0	0	0	0	0	0	0	0	0	0	0	0	0	0	0	0	0	0	0	0	0	0	0
Alkalibacillus	0	0	0	0	0	0	0	0	0	0	0	0	0	0	0	0	0	0	0.001	0	0	0	0.031	0	0	0	0	0	0.002	0	0	0	0.001	0	0	0.002	0	0	0	0	0	0	0	0	0	0	0	0	0
Deinobacterium	0	0	0	0	0	0	0	0	0	0	0	0	0	0	0	0	0	0	0.001	0	0	0	0	0	0	0	0	0	0	0	0	0	0	0	0	0	0	0	0	0	0	0	0	0	0	0	0	0	0
Labedella	0	0	0	0	0	0	0	0	0	0	0	0	0	0	0	0	0	0	0.001	0	0	0	0	0	0	0	0	0	0	0	0	0	0	0	0	0	0	0	0	0	0	0	0	0	0	0	0	0	0
Trueperaceae_Family	0	0	0	0	0	0	0	0	0	0	0	0	0	0	0	0	0	0	0.001	0	0	0	0	0.001	0	0	0	0	0	0	0	0	0	0	0	0	0	0	0	0	0	0	0	0	0	0	0	0	0
Mongoliitalea	0	0	0	0	0	0	0	0	0	0	0	0	0	0	0	0	0	0	0.001	0	0	0	0	0	0	0	0	0	0	0	0	0	0	0	0	0	0	0	0	0	0	0	0	0	0	0	0	0	0
Proteocatella	0	0	0	0	0	0	0	0	0	0	0	0	0	0	0	0	0	0	0	0.001	0	0	0	0	0	0	0	0	0	0	0	0	0	0	0	0	0	0.033	0	0	0	0	0	0	0	0	0	0	0
Candidatus Desulforudis	0	0	0	0	0	0	0	0	0	0	0	0	0	0	0	0	0	0	0	0.001	0	0	0	0	0	0	0	0	0.002	0	0	0	0	0	0	0	0	0	0	0	0	0	0	0	0	0	0	0	0
Uncultured_Family	0	0	0	0	0	0	0	0	0	0	0	0	0	0	0	0	0	0	0	0.001	0	0	0	0	0	0	0	0	0	0	0	0	0	0	0	0	0	0	0	0	0	0	0	0	0	0	0	0	0
Owenweeksia	0	0	0	0	0	0	0	0	0	0	0	0	0	0	0	0	0	0	0	0.001	0	0	0	0	0	0	0	0	0	0	0	0	0	0	0	0	0	0	0.003	0	0	0	0	0	0	0	0	0	0
Cruoricaptor	0	0	0	0	0	0	0	0	0	0	0	0	0	0	0	0	0	0	0	0.001	0	0	0	0	0	0	0	0	0	0	0	0	0	0.003	0	0	0	0	0	0	0	0	0	0	0	0	0	0	0
Asanoa	0	0	0	0	0	0	0	0	0	0	0	0	0	0	0	0	0	0	0	0.001	0	0	0	0	0	0	0	0	0	0	0	0	0	0	0	0	0	0	0	0	0	0	0	0	0	0	0	0	0
Macellibacteroides	0	0	0	0	0	0	0	0	0	0	0	0	0	0	0	0	0	0	0	0	0.001	0	0	0	0	0	0	0.011	0	0	0	0	0	0	0	0	0	0	0	0	0	0	0	0	0	0	0	0	0
Methyloversatilis	0	0	0	0	0	0	0	0	0	0	0	0	0	0	0	0	0	0	0	0	0.001	0	0	0	0	0	0	0	0	0	0	0	0	0	0	0	0	0	0	0	0	0	0	0	0	0	0	0	0
Sporobacterium	0	0	0	0	0	0	0	0	0	0	0	0	0	0	0	0	0	0	0	0	0.001	0	0	0	0	0	0	0	0	0	0	0	0	0	0	0	0	0	0	0	0	0	0	0	0	0	0	0	0
Hydrogenophilus	0	0	0	0	0	0	0	0	0	0	0	0	0	0	0	0	0	0	0	0	0.001	0	0	0	0	0	0	0	0	0	0	0	0	0	0	0	0	0	0	0	0	0	0	0	0	0	0	0	0
Thalassobacter	0	0	0	0	0	0	0	0	0	0	0	0	0	0	0	0	0	0	0	0	0.001	0	0	0	0	0	0	0	0	0	0	0	0	0	0	0	0	0	0	0	0	0	0	0	0	0	0	0	0
Phytomonospora	0	0	0	0	0	0	0	0	0	0	0	0	0	0	0	0	0	0	0	0	0.001	0	0	0	0	0	0	0	0	0	0	0	0	0	0	0	0	0	0	0	0	0	0	0	0	0	0	0	0
Ohtaekwangia	0	0	0	0	0	0	0	0	0	0	0	0	0	0	0	0	0	0	0	0	0.001	0	0	0	0	0	0	0	0	0	0	0	0	0	0	0	0	0	0	0	0	0	0	0	0	0	0	0	0
null_Family	0	0	0	0	0	0	0	0	0	0	0	0	0	0	0	0	0	0	0	0	0.001	0	0	0	0	0	0	0	0	0	0	0	0	0	0	0	0	0	0	0	0	0	0	0	0	0	0	0	0
Saccharicrinis	0	0	0	0	0	0	0	0	0	0	0	0	0	0	0	0	0	0	0	0	0.001	0	0	0	0	0	0	0	0	0	0	0.001	0	0	0	0	0	0	0	0	0	0	0	0	0	0	0	0	0
Methylomonas	0	0	0	0	0	0	0	0	0	0	0	0	0	0	0	0	0	0	0	0	0.001	0.001	0	0	0	0	0	0	0	0	0	0	0	0	0	0	0	0	0	0	0	0	0	0	0	0	0	0	0
Promicromonospora	0	0	0	0	0	0	0	0	0	0	0	0	0	0	0	0	0	0	0	0	0.001	0	0	0	0	0	0	0	0	0	0	0	0	0	0	0	0	0	0	0	0	0	0	0	0	0	0	0	0
Porphyrobacter	0	0	0	0	0	0	0	0	0	0	0	0	0	0	0	0	0	0	0	0	0	0.001	0	0	0	0	0	0	0	0	0	0	0	0	0	0	0	0	0	0	0	0	0	0	0	0	0	0	0
Moritella	0	0	0	0	0	0	0	0	0	0	0	0	0	0	0	0	0	0	0	0	0	0.001	0	0	0	0	0	0	0	0	0	0	0	0	0	0	0	0	0	0	0	0	0	0	0	0	0	0	0
Propionibacteriaceae_Family	0	0	0	0	0	0	0	0	0	0	0	0	0	0	0	0	0	0	0	0	0	0.001	0	0	0	0	0	0	0	0	0	0	0	0	0	0	0	0	0	0	0	0	0	0	0	0	0	0	0
Marmoricola	0	0	0	0	0	0	0	0	0	0	0	0	0	0	0	0	0	0	0	0	0	0.001	0	0	0	0	0	0	0	0	0	0	0	0	0	0	0	0	0	0	0	0	0	0	0	0	0	0	0
Subsaximicrobium	0	0	0	0	0	0	0	0	0	0	0	0	0	0	0	0	0	0	0	0	0	0.001	0	0	0	0	0	0	0	0	0	0	0	0	0	0	0	0	0	0	0	0	0	0	0	0	0	0	0
Diplorickettsia	0	0	0	0	0	0	0	0	0	0	0	0	0	0	0	0	0	0	0	0	0	0.001	0	0	0	0	0	0	0	0	0	0	0	0	0	0	0	0	0	0	0	0	0	0	0	0	0	0	0
Johnsonella	0	0	0	0	0	0	0	0	0	0	0	0	0	0	0	0	0	0	0	0	0	0.001	0	0	0	0	0	0	0	0	0	0	0	0	0	0	0	0	0	0	0	0	0	0	0	0	0	0	0
Planctomycetaceae_Family	0	0	0	0	0	0	0	0	0	0	0	0	0	0	0	0	0	0	0	0	0	0.001	0	0	0	0	0	0	0	0.007	0	0	0	0	0	0	0	0	0	0	0	0	0	0	0	0	0	0	0
Symbiobacterium	0	0	0	0	0	0	0	0	0	0	0	0	0	0	0	0	0	0	0	0	0	0.001	0	0	0	0	0	0	0	0	0	0	0	0	0	0	0	0	0	0	0	0	0	0	0	0	0	0	0
Hydrocarboniphaga	0	0	0	0	0	0	0	0	0	0	0	0	0	0	0	0	0	0	0	0	0	0.001	0	0	0	0	0	0	0	0	0	0	0	0	0	0	0	0	0	0	0	0	0	0	0	0	0	0	0
Saccharospirillaceae_Family	0	0	0	0	0	0	0	0	0	0	0	0	0	0	0	0	0	0	0	0	0	0.001	0	0	0	0	0	0	0	0	0	0	0	0	0	0	0	0	0	0	0	0	0	0	0	0	0	0	0
Candidatus Liberibacter	0	0	0	0	0	0	0	0	0	0	0	0	0	0	0	0	0	0	0	0	0	0.001	0	0	0	0	0	0	0	0.001	0	0	0	0	0	0	0	0	0	0	0	0	0	0	0	0	0	0	0
Spirillum	0	0	0	0	0	0	0	0	0	0	0	0	0	0	0	0	0	0	0	0	0	0.001	0	0	0	0	0	0	0	0	0	0	0	0	0	0	0	0	0	0	0	0	0	0	0	0	0	0	0
Pseudosphingobacterium	0	0	0	0	0	0	0	0	0	0	0	0	0	0	0	0	0	0	0	0	0	0.001	0	0	0	0	0	0	0	0	0	0	0	0	0	0	0	0	0	0	0	0	0	0	0	0	0	0	0
Brevibacteriaceae_Family	0	0	0	0	0	0	0	0	0	0	0	0	0	0	0	0	0	0	0	0	0	0	0.003	0	0	0	0	0	0	0	0	0	0	0	0	0	0	0	0	0	0	0	0	0	0	0	0	0	0
Brucellaceae_Family	0	0	0	0	0	0	0	0	0	0	0	0	0	0	0	0	0	0	0	0	0	0	0.001	0	0	0	0	0	0	0	0	0	0	0	0	0	0	0	0	0	0	0	0	0	0	0	0	0	0.002
Cyanobium	0	0	0	0	0	0	0	0	0	0	0	0	0	0	0	0	0	0	0	0	0	0	0.001	0	0	0	0	0	0	0	0	0	0	0	0	0	0	0	0	0	0	0	0	0	0	0	0	0	0
Zhihengliuella	0	0	0	0	0	0	0	0	0	0	0	0	0	0	0	0	0	0	0	0	0	0	0.001	0	0	0	0	0	0	0	0	0	0	0	0	0	0	0	0	0	0	0	0	0	0	0	0	0	0
Prolixibacter	0	0	0	0	0	0	0	0	0	0	0	0	0	0	0	0	0	0	0	0	0	0	0.001	0	0	0	0	0.002	0	0.001	0	0	0.004	0	0	0	0	0	0	0	0	0	0	0	0	0	0	0	0
Vulcaniibacterium	0	0	0	0	0	0	0	0	0	0	0	0	0	0	0	0	0	0	0	0	0	0	0.001	0	0	0	0	0	0	0	0	0	0	0	0	0	0	0	0	0	0	0	0	0	0	0	0	0	0
Kofleriaceae_Family	0	0	0	0	0	0	0	0	0	0	0	0	0	0	0	0	0	0	0	0	0	0	0.001	0	0	0	0	0	0	0	0	0	0	0	0	0	0	0	0	0	0	0	0	0	0	0	0	0	0
Citricoccus	0	0	0	0	0	0	0	0	0	0	0	0	0	0	0	0	0	0	0	0	0	0	0.001	0	0	0	0	0	0	0	0	0	0	0	0	0	0	0.003	0.008	0	0	0	0	0	0	0	0	0	0
Desulfobotulus	0	0	0	0	0	0	0	0	0	0	0	0	0	0	0	0	0	0	0	0	0	0	0.001	0	0	0	0	0	0	0	0	0	0	0	0	0	0	0	0	0	0	0	0	0	0	0	0	0	0
Fretibacterium	0	0	0	0	0	0	0	0	0	0	0	0	0	0	0	0	0	0	0	0	0	0	0.001	0	0	0	0	0	0	0	0	0	0	0	0	0	0	0	0	0	0	0	0	0	0	0	0	0	0
Eikenella	0	0	0	0	0	0	0	0	0	0	0	0	0	0	0	0	0	0	0	0	0	0	0.001	0	0	0	0	0	0	0	0	0	0	0	0	0	0	0	0	0	0	0	0	0	0	0	0	0	0
Parascardovia	0	0	0	0	0	0	0	0	0	0	0	0	0	0	0	0	0	0	0	0	0	0	0.001	0	0	0	0	0	0.002	0	0	0	0	0.002	0	0	0	0	0	0	0	0	0	0	0	0	0	0	0
Methylothermaceae_Family	0	0	0	0	0	0	0	0	0	0	0	0	0	0	0	0	0	0	0	0	0	0	0.001	0	0	0	0	0	0	0	0	0	0	0	0	0	0	0	0	0	0	0	0	0	0	0	0	0	0
Kangiella	0	0	0	0	0	0	0	0	0	0	0	0	0	0	0	0	0	0	0	0	0	0	0.001	0	0	0	0	0	0	0	0	0	0	0	0	0	0	0	0	0	0	0	0	0	0	0	0	0	0
Pleomorphomonas	0	0	0	0	0	0	0	0	0	0	0	0	0	0	0	0	0	0	0	0	0	0	0.001	0	0	0	0	0	0	0	0	0	0	0	0	0	0	0	0	0	0	0	0	0	0	0	0	0	0
Novosphingobium	0	0	0	0	0	0	0	0	0	0	0	0	0	0	0	0	0	0	0	0	0	0	0.001	0.001	0	0	0	0	0	0	0	0	0	0	0	0	0	0.003	0	0	0	0	0	0	0	0	0	0	0
Geoalkalibacter	0	0	0	0	0	0	0	0	0	0	0	0	0	0	0	0	0	0	0	0	0	0	0.001	0	0	0	0	0	0	0	0	0	0	0	0	0	0	0	0	0	0	0	0	0	0	0	0	0	0
Phyllobacteriaceae_Family	0	0	0	0	0	0	0	0	0	0	0	0	0	0	0	0	0	0	0	0	0	0	0.001	0	0	0	0	0	0	0.001	0	0	0	0	0	0	0	0	0	0	0	0	0	0	0	0	0	0	0
Murdochiella	0	0	0	0	0	0	0	0	0	0	0	0	0	0	0	0	0	0	0	0	0	0	0	0.013	0	0.016	0	0	0	0	0	0	0	0	0	0	0	0	0	0	0	0	0	0	0	0	0	0	0
Uncultured_Family	0	0	0	0	0	0	0	0	0	0	0	0	0	0	0	0	0	0	0	0	0	0	0	0.002	0	0	0	0	0	0	0	0	0	0	0	0	0	0	0	0	0	0	0	0	0	0	0	0	0
Desulfobacula	0	0	0	0	0	0	0	0	0	0	0	0	0	0	0	0	0	0	0	0	0	0	0	0.001	0	0	0	0	0	0	0	0	0	0	0	0	0	0	0	0	0	0	0	0	0	0	0	0	0
Aeromicrobium	0	0	0	0	0	0	0	0	0	0	0	0	0	0	0	0	0	0	0	0	0	0	0	0.001	0	0	0	0	0	0	0	0	0	0	0	0	0	0	0	0	0	0	0	0	0	0	0	0	0
null_Family	0	0	0	0	0	0	0	0	0	0	0	0	0	0	0	0	0	0	0	0	0	0	0	0.001	0	0	0	0	0	0	0	0	0	0	0	0	0	0	0	0	0	0	0	0	0	0	0	0	0
Gallicola	0	0	0	0	0	0	0	0	0	0	0	0	0	0	0	0	0	0	0	0	0	0	0	0.001	0	0	0	0	0	0	0	0	0	0	0	0	0	0	0	0	0	0	0	0	0	0	0	0	0
Pseudoxanthomonas	0	0	0	0	0	0	0	0	0	0	0	0	0	0	0	0	0	0	0	0	0	0	0	0.001	0	0	0	0	0	0	0	0	0	0	0.001	0	0	0	0	0	0	0	0	0	0	0	0	0	0
Isochromatium	0	0	0	0	0	0	0	0	0	0	0	0	0	0	0	0	0	0	0	0	0	0	0	0.001	0	0	0	0	0	0	0	0	0	0	0	0	0	0	0	0	0	0	0	0	0	0	0	0	0
Alkanibacter	0	0	0	0	0	0	0	0	0	0	0	0	0	0	0	0	0	0	0	0	0	0	0	0.001	0.001	0	0	0	0	0	0	0	0	0	0	0	0	0	0	0	0	0	0	0	0	0	0	0	0
Desulfonatronaceae_Family	0	0	0	0	0	0	0	0	0	0	0	0	0	0	0	0	0	0	0	0	0	0	0	0.001	0	0	0	0.002	0.003	0	0	0	0.001	0	0	0	0	0	0	0	0	0	0	0	0	0	0	0	0
Roseimicrobium	0	0	0	0	0	0	0	0	0	0	0	0	0	0	0	0	0	0	0	0	0	0	0	0.001	0	0	0	0	0	0	0	0	0	0	0	0	0	0	0	0	0	0	0	0	0	0	0	0	0
Uncultured_Family	0	0	0	0	0	0	0	0	0	0	0	0	0	0	0	0	0	0	0	0	0	0	0	0.001	0	0	0	0	0	0	0	0	0	0	0	0	0	0	0	0	0	0	0	0	0	0	0	0	0
Chloracidobacterium	0	0	0	0	0	0	0	0	0	0	0	0	0	0	0	0	0	0	0	0	0	0	0	0	0.001	0	0	0	0	0	0	0	0	0	0	0	0	0	0	0	0	0	0	0	0	0	0	0	0
Thiorhodospira	0	0	0	0	0	0	0	0	0	0	0	0	0	0	0	0	0	0	0	0	0	0	0	0	0.001	0	0	0.002	0	0	0	0	0	0	0	0	0	0	0	0	0	0	0	0	0	0	0	0	0
Leucobacter	0	0	0	0	0	0	0	0	0	0	0	0	0	0	0	0	0	0	0	0	0	0	0	0	0.001	0	0	0	0	0	0	0	0	0	0	0	0	0	0	0	0	0	0	0	0	0	0	0	0
Anaeroarcus	0	0	0	0	0	0	0	0	0	0	0	0	0	0	0	0	0	0	0	0	0	0	0	0	0.001	0	0	0	0	0	0	0	0	0	0	0	0	0	0	0	0	0	0	0	0	0	0	0	0
Azomonas	0	0	0	0	0	0	0	0	0	0	0	0	0	0	0	0	0	0	0	0	0	0	0	0	0.001	0	0	0	0	0	0	0	0	0	0	0	0	0	0	0	0	0	0	0	0	0	0	0	0
Carnobacterium	0	0	0	0	0	0	0	0	0	0	0	0	0	0	0	0	0	0	0	0	0	0	0	0	0.001	0	0	0	0	0	0	0	0.001	0	0.001	0	0.003	0.006	0.005	0	0	0	0.002	0.002	0	0	0	0	0
Okeania	0	0	0	0	0	0	0	0	0	0	0	0	0	0	0	0	0	0	0	0	0	0	0	0	0	0.011	0	0	0	0	0	0	0	0	0	0	0	0	0	0	0	0	0	0	0	0	0	0	0
Thermicanus	0	0	0	0	0	0	0	0	0	0	0	0	0	0	0	0	0	0	0	0	0	0	0	0	0	0.004	0	0	0	0	0	0	0	0	0	0	0	0	0	0	0	0	0	0	0	0	0	0	0
Guggenheimella	0	0	0	0	0	0	0	0	0	0	0	0	0	0	0	0	0	0	0	0	0	0	0	0	0	0.003	0	0	0	0	0	0.001	0	0	0	0	0	0	0	0	0	0	0	0	0	0	0	0	0
Calditerricola	0	0	0	0	0	0	0	0	0	0	0	0	0	0	0	0	0	0	0	0	0	0	0	0	0	0.003	0	0	0	0	0	0	0	0	0	0	0	0	0	0	0	0	0	0	0	0	0	0	0
Paenisporosarcina	0	0	0	0	0	0	0	0	0	0	0	0	0	0	0	0	0	0	0	0	0	0	0	0	0	0.002	0	0	0	0	0	0	0	0	0	0	0	0	0	0	0	0	0	0	0	0	0	0	0
Desulfitibacter	0	0	0	0	0	0	0	0	0	0	0	0	0	0	0	0	0	0	0	0	0	0	0	0	0	0.003	0	0	0	0.003	0	0	0	0	0	0	0	0	0	0	0	0	0	0	0	0	0	0	0
[0]Bacteria;[1]Bacteroidetes;[2]Flavobacteriia;[3]Flavobacteriales;[4]null;null	0	0	0	0	0	0	0	0	0	0	0	0	0	0	0	0	0	0	0	0	0	0	0	0	0	0.001	0	0	0	0	0	0	0	0	0	0	0	0	0	0	0	0	0	0	0	0	0	0	0
null_Family	0	0	0	0	0	0	0	0	0	0	0	0	0	0	0	0	0	0	0	0	0	0	0	0	0	0.001	0.002	0	0	0	0.002	0	0	0	0	0	0	0	0	0	0	0	0	0	0	0	0	0	0
Actinospicaceae_Family	0	0	0	0	0	0	0	0	0	0	0	0	0	0	0	0	0	0	0	0	0	0	0	0	0	0.001	0	0	0	0	0	0	0	0	0	0	0	0	0	0	0	0	0	0	0	0	0	0	0
Xanthomonadaceae_Family	0	0	0	0	0	0	0	0	0	0	0	0	0	0	0	0	0	0	0	0	0	0	0	0	0	0.001	0	0	0	0.001	0	0	0	0	0	0	0	0	0	0	0	0	0	0	0	0	0	0	0
Leptospirillum	0	0	0	0	0	0	0	0	0	0	0	0	0	0	0	0	0	0	0	0	0	0	0	0	0	0.001	0	0	0	0.001	0	0	0	0	0	0	0	0	0	0	0	0	0	0	0	0	0	0	0
Thermotoga	0	0	0	0	0	0	0	0	0	0	0	0	0	0	0	0	0	0	0	0	0	0	0	0	0	0	0.455	0	0	0	0	0.001	0	0	0	0	0	0	0	0	0	0	0	0	0	0	0	0	0
Crinalium	0	0	0	0	0	0	0	0	0	0	0	0	0	0	0	0	0	0	0	0	0	0	0	0	0	0	0.027	0	0	0	0	0	0	0	0	0	0	0	0	0	0	0	0	0	0	0	0	0	0
Thermotogaceae_Family	0	0	0	0	0	0	0	0	0	0	0	0	0	0	0	0	0	0	0	0	0	0	0	0	0	0	0.001	0	0	0	0	0.001	0	0.001	0	0	0	0	0	0	0	0	0	0	0	0	0	0	0
Caminibacter	0	0	0	0	0	0	0	0	0	0	0	0	0	0	0	0	0	0	0	0	0	0	0	0	0	0	0.001	0	0	0	0	0	0	0	0	0	0	0	0	0	0	0	0	0	0	0	0	0	0
Candidatus Blochmannia	0	0	0	0	0	0	0	0	0	0	0	0	0	0	0	0	0	0	0	0	0	0	0	0	0	0	0.001	0.002	0	0	0	0	0	0	0	0	0	0	0	0	0	0	0	0	0	0	0	0	0
Dehalococcoidaceae_Family	0	0	0	0	0	0	0	0	0	0	0	0	0	0	0	0	0	0	0	0	0	0	0	0	0	0	0.001	0	0	0	0	0	0	0	0	0	0	0	0	0	0	0	0	0	0	0	0	0	0
Emticicia	0	0	0	0	0	0	0	0	0	0	0	0	0	0	0	0	0	0	0	0	0	0	0	0	0	0	0.001	0	0	0	0	0	0	0	0	0	0	0	0	0	0	0	0	0	0	0	0	0	0
Achromobacter	0	0	0	0	0	0	0	0	0	0	0	0	0	0	0	0	0	0	0	0	0	0	0	0	0	0	0.001	0	0	0	0	0	0	0	0	0	0	0	0	0	0	0	0	0	0	0	0	0	0
Actinocorallia	0	0	0	0	0	0	0	0	0	0	0	0	0	0	0	0	0	0	0	0	0	0	0	0	0	0	0.001	0	0	0	0	0	0	0	0	0	0	0	0	0	0	0	0	0	0	0	0	0	0
Leclercia	0	0	0	0	0	0	0	0	0	0	0	0	0	0	0	0	0	0	0	0	0	0	0	0	0	0	0	0.014	0	0	0	0	0	0	0	0.003	0	0	0	0	0	0	0	0.002	0	0	0	0	0
Ewingella	0	0	0	0	0	0	0	0	0	0	0	0	0	0	0	0	0	0	0	0	0	0	0	0	0	0	0	0.002	0	0	0	0	0	0	0	0	0	0	0	0	0	0	0	0	0	0	0	0	0
Succinispira	0	0	0	0	0	0	0	0	0	0	0	0	0	0	0	0	0	0	0	0	0	0	0	0	0	0	0	0.002	0	0	0	0	0	0	0	0	0	0	0	0	0	0	0	0	0	0	0	0	0
Helicobacteraceae_Family	0	0	0	0	0	0	0	0	0	0	0	0	0	0	0	0	0	0	0	0	0	0	0	0	0	0	0	0.002	0.002	0.001	0	0	0	0	0	0	0	0	0	0	0	0	0	0	0	0	0	0	0
Acidiferrobacter	0	0	0	0	0	0	0	0	0	0	0	0	0	0	0	0	0	0	0	0	0	0	0	0	0	0	0	0.002	0	0	0	0	0.001	0	0	0	0	0	0	0	0	0	0	0	0	0	0	0	0
Treponema	0	0	0	0	0	0	0	0	0	0	0	0	0	0	0	0	0	0	0	0	0	0	0	0	0	0	0	0.002	0	0	0	0	0	0	0	0	0.003	0	0	0	0	0	0	0	0	0	0	0	0
Hyphomicrobiaceae_Family	0	0	0	0	0	0	0	0	0	0	0	0	0	0	0	0	0	0	0	0	0	0	0	0	0	0	0	0.002	0	0	0	0	0	0	0	0	0	0	0	0	0	0	0	0	0	0	0	0	0
Cardiobacterium	0	0	0	0	0	0	0	0	0	0	0	0	0	0	0	0	0	0	0	0	0	0	0	0	0	0	0	0.002	0	0	0	0.001	0	0	0	0	0	0	0	0	0	0	0	0	0	0	0	0	0
Tepidibacter	0	0	0	0	0	0	0	0	0	0	0	0	0	0	0	0	0	0	0	0	0	0	0	0	0	0	0	0.002	0	0	0	0	0	0	0	0	0	0	0	0	0	0	0	0	0	0	0	0	0
Granulosicoccus	0	0	0	0	0	0	0	0	0	0	0	0	0	0	0	0	0	0	0	0	0	0	0	0	0	0	0	0	0.005	0	0	0	0	0	0	0	0	0	0	0	0	0	0	0	0	0	0	0	0
Pelobacter	0	0	0	0	0	0	0	0	0	0	0	0	0	0	0	0	0	0	0	0	0	0	0	0	0	0	0	0	0.002	0	0	0	0	0	0	0	0	0	0	0	0	0	0	0	0	0	0	0	0
Kaistia	0	0	0	0	0	0	0	0	0	0	0	0	0	0	0	0	0	0	0	0	0	0	0	0	0	0	0	0	0.002	0	0	0	0	0	0	0	0	0	0	0	0	0	0	0	0	0	0	0	0
Patulibacteraceae_Family	0	0	0	0	0	0	0	0	0	0	0	0	0	0	0	0	0	0	0	0	0	0	0	0	0	0	0	0	0.002	0	0	0	0	0	0	0	0	0	0	0	0	0	0	0	0	0	0	0	0
Acanthopleuribacteraceae_Family	0	0	0	0	0	0	0	0	0	0	0	0	0	0	0	0	0	0	0	0	0	0	0	0	0	0	0	0	0.002	0	0	0	0	0	0	0	0	0	0	0	0	0	0	0	0	0	0	0	0
Methylomarinovum	0	0	0	0	0	0	0	0	0	0	0	0	0	0	0	0	0	0	0	0	0	0	0	0	0	0	0	0	0.002	0	0	0	0	0	0	0	0	0	0	0	0	0	0	0	0	0	0	0	0
Marinifilaceae_Family	0	0	0	0	0	0	0	0	0	0	0	0	0	0	0	0	0	0	0	0	0	0	0	0	0	0	0	0	0.002	0	0	0	0	0	0	0	0	0	0	0	0	0	0	0	0	0	0	0	0
Microlunatus	0	0	0	0	0	0	0	0	0	0	0	0	0	0	0	0	0	0	0	0	0	0	0	0	0	0	0	0	0.002	0	0	0	0	0	0	0	0	0	0	0	0	0	0	0	0	0	0	0	0
Perexilibacter	0	0	0	0	0	0	0	0	0	0	0	0	0	0	0	0	0	0	0	0	0	0	0	0	0	0	0	0	0	1.794	0	0	0	0	0	0	0	0	0	0	0	0	0	0	0	0	0	0	0
Prosthecobacter	0	0	0	0	0	0	0	0	0	0	0	0	0	0	0	0	0	0	0	0	0	0	0	0	0	0	0	0	0	0.133	0	0	0	0	0	0	0	0	0	0	0	0	0	0	0	0	0	0	0
Sedimenticola	0	0	0	0	0	0	0	0	0	0	0	0	0	0	0	0	0	0	0	0	0	0	0	0	0	0	0	0	0	0.07	0	0	0	0	0	0	0	0	0	0	0	0	0	0	0	0	0	0	0
Gimesia	0	0	0	0	0	0	0	0	0	0	0	0	0	0	0	0	0	0	0	0	0	0	0	0	0	0	0	0	0	0.023	0	0	0	0	0	0	0	0	0	0	0	0	0	0	0	0	0	0	0
Syntrophorhabdaceae_Family	0	0	0	0	0	0	0	0	0	0	0	0	0	0	0	0	0	0	0	0	0	0	0	0	0	0	0	0	0	0.007	0	0	0	0	0	0	0	0	0	0	0	0	0	0	0	0	0	0	0
Marispirillum	0	0	0	0	0	0	0	0	0	0	0	0	0	0	0	0	0	0	0	0	0	0	0	0	0	0	0	0	0	0.002	0	0	0	0	0	0	0	0	0	0	0	0	0	0	0	0	0	0	0
Sulfuricurvum	0	0	0	0	0	0	0	0	0	0	0	0	0	0	0	0	0	0	0	0	0	0	0	0	0	0	0	0	0	0.001	0	0	0	0	0	0	0	0	0	0	0	0	0	0	0	0	0	0	0
null_Family	0	0	0	0	0	0	0	0	0	0	0	0	0	0	0	0	0	0	0	0	0	0	0	0	0	0	0	0	0	0.001	0	0	0	0	0.001	0	0	0	0	0	0	0	0	0	0	0	0	0	0
Hydrogenophilaceae_Family	0	0	0	0	0	0	0	0	0	0	0	0	0	0	0	0	0	0	0	0	0	0	0	0	0	0	0	0	0	0.001	0	0	0	0	0	0	0	0	0	0	0	0	0	0	0	0	0	0	0
Cyclobacterium	0	0	0	0	0	0	0	0	0	0	0	0	0	0	0	0	0	0	0	0	0	0	0	0	0	0	0	0	0	0.001	0	0	0	0	0	0	0	0	0	0	0	0	0	0	0	0	0	0	0
Thiohalospira	0	0	0	0	0	0	0	0	0	0	0	0	0	0	0	0	0	0	0	0	0	0	0	0	0	0	0	0	0	0.001	0	0	0	0	0	0	0	0	0	0	0	0	0	0	0	0	0	0	0
null_Family	0	0	0	0	0	0	0	0	0	0	0	0	0	0	0	0	0	0	0	0	0	0	0	0	0	0	0	0	0	0.001	0	0	0	0	0	0	0	0	0	0	0	0	0	0	0	0	0	0	0
Alterococcus	0	0	0	0	0	0	0	0	0	0	0	0	0	0	0	0	0	0	0	0	0	0	0	0	0	0	0	0	0	0.001	0	0	0	0	0	0	0	0	0	0	0	0	0	0	0	0	0	0	0
Dehalococcoides	0	0	0	0	0	0	0	0	0	0	0	0	0	0	0	0	0	0	0	0	0	0	0	0	0	0	0	0	0	0.001	0	0	0	0	0	0	0	0	0	0	0	0	0	0	0	0	0	0	0
Schwartzia	0	0	0	0	0	0	0	0	0	0	0	0	0	0	0	0	0	0	0	0	0	0	0	0	0	0	0	0	0	0	0.003	0	0	0	0	0	0.02	0	0	0	0	0	0	0	0	0	0	0	0
Gallibacterium	0	0	0	0	0	0	0	0	0	0	0	0	0	0	0	0	0	0	0	0	0	0	0	0	0	0	0	0	0	0	0.003	0	0.01	0.001	0	0	0	0	0	0	0	0	0	0	0	0	0	0	0
Loriellopsis	0	0	0	0	0	0	0	0	0	0	0	0	0	0	0	0	0	0	0	0	0	0	0	0	0	0	0	0	0	0	0.003	0	0	0	0	0	0	0	0	0	0	0	0	0	0	0	0	0	0
Siphonobacter	0	0	0	0	0	0	0	0	0	0	0	0	0	0	0	0	0	0	0	0	0	0	0	0	0	0	0	0	0	0	0.002	0	0	0	0	0	0	0	0	0	0	0	0	0	0	0	0	0	0
Motilibacteraceae_Family	0	0	0	0	0	0	0	0	0	0	0	0	0	0	0	0	0	0	0	0	0	0	0	0	0	0	0	0	0	0	0.002	0	0	0	0	0	0	0	0	0	0	0	0	0	0	0	0	0	0
Brachybacterium	0	0	0	0	0	0	0	0	0	0	0	0	0	0	0	0	0	0	0	0	0	0	0	0	0	0	0	0	0	0	0.002	0	0	0	0	0	0	0	0	0	0	0	0	0	0	0.003	0	0	0
Sphaerotilus	0	0	0	0	0	0	0	0	0	0	0	0	0	0	0	0	0	0	0	0	0	0	0	0	0	0	0	0	0	0	0	0.001	0	0	0.001	0	0	0	0	0	0	0	0	0	0	0	0	0	0
Parvibaculum	0	0	0	0	0	0	0	0	0	0	0	0	0	0	0	0	0	0	0	0	0	0	0	0	0	0	0	0	0	0	0	0.001	0	0	0	0	0	0	0	0	0	0	0	0	0	0	0	0	0
Williamsia	0	0	0	0	0	0	0	0	0	0	0	0	0	0	0	0	0	0	0	0	0	0	0	0	0	0	0	0	0	0	0	0.001	0	0	0	0	0	0	0	0	0	0	0	0	0	0	0	0	0
Demequina	0	0	0	0	0	0	0	0	0	0	0	0	0	0	0	0	0	0	0	0	0	0	0	0	0	0	0	0	0	0	0	0.001	0	0	0	0	0	0	0	0	0	0	0	0	0	0	0	0	0
Spirochaetaceae_Family	0	0	0	0	0	0	0	0	0	0	0	0	0	0	0	0	0	0	0	0	0	0	0	0	0	0	0	0	0	0	0	0.001	0	0	0	0	0	0	0	0	0	0	0	0	0	0	0	0	0
Halolactibacillus	0	0	0	0	0	0	0	0	0	0	0	0	0	0	0	0	0	0	0	0	0	0	0	0	0	0	0	0	0	0	0	0.001	0	0	0	0	0	0	0	0	0	0	0	0	0	0	0	0	0
Schleiferia	0	0	0	0	0	0	0	0	0	0	0	0	0	0	0	0	0	0	0	0	0	0	0	0	0	0	0	0	0	0	0	0	0.003	0	0	0	0	0	0	0	0	0	0	0	0	0	0	0	0
Centipeda	0	0	0	0	0	0	0	0	0	0	0	0	0	0	0	0	0	0	0	0	0	0	0	0	0	0	0	0	0	0	0	0	0.003	0	0	0	0	0	0	0	0	0	0	0	0	0	0	0	0
Rhodocytophaga	0	0	0	0	0	0	0	0	0	0	0	0	0	0	0	0	0	0	0	0	0	0	0	0	0	0	0	0	0	0	0	0	0.002	0	0	0	0	0	0	0	0	0	0	0	0	0	0	0	0
Schleiferiaceae_Family	0	0	0	0	0	0	0	0	0	0	0	0	0	0	0	0	0	0	0	0	0	0	0	0	0	0	0	0	0	0	0	0	0.002	0	0	0	0	0	0	0	0	0	0	0	0	0	0	0	0
Desulfoglaeba	0	0	0	0	0	0	0	0	0	0	0	0	0	0	0	0	0	0	0	0	0	0	0	0	0	0	0	0	0	0	0	0	0.001	0	0	0	0	0	0	0	0	0	0	0	0	0	0	0	0
Microbulbiferaceae_Family	0	0	0	0	0	0	0	0	0	0	0	0	0	0	0	0	0	0	0	0	0	0	0	0	0	0	0	0	0	0	0	0	0.001	0	0	0	0	0	0	0	0	0	0	0	0	0	0	0	0
Methylogaea	0	0	0	0	0	0	0	0	0	0	0	0	0	0	0	0	0	0	0	0	0	0	0	0	0	0	0	0	0	0	0	0	0.001	0	0	0	0	0	0	0	0	0	0	0	0	0	0	0	0
Kosakonia	0	0	0	0	0	0	0	0	0	0	0	0	0	0	0	0	0	0	0	0	0	0	0	0	0	0	0	0	0	0	0	0	0.001	0	0	0	0	0	0	0	0	0	0	0	0	0	0	0	0
Microscilla	0	0	0	0	0	0	0	0	0	0	0	0	0	0	0	0	0	0	0	0	0	0	0	0	0	0	0	0	0	0	0	0	0.001	0	0	0	0	0	0	0	0	0	0	0	0	0	0	0	0
Aquaphilus	0	0	0	0	0	0	0	0	0	0	0	0	0	0	0	0	0	0	0	0	0	0	0	0	0	0	0	0	0	0	0	0	0.001	0	0	0	0	0	0	0	0	0	0	0	0	0	0	0	0
Basfia	0	0	0	0	0	0	0	0	0	0	0	0	0	0	0	0	0	0	0	0	0	0	0	0	0	0	0	0	0	0	0	0	0.001	0	0	0	0	0	0	0	0	0	0	0	0	0	0	0	0
Anaerobacillus	0	0	0	0	0	0	0	0	0	0	0	0	0	0	0	0	0	0	0	0	0	0	0	0	0	0	0	0	0	0	0	0	0.001	0	0	0	0	0	0	0	0	0	0.002	0	0	0	0	0	0.002
Aquisalimonas	0	0	0	0	0	0	0	0	0	0	0	0	0	0	0	0	0	0	0	0	0	0	0	0	0	0	0	0	0	0	0	0	0.001	0	0	0	0	0	0	0	0	0	0	0	0	0	0	0	0
Streptosporangium	0	0	0	0	0	0	0	0	0	0	0	0	0	0	0	0	0	0	0	0	0	0	0	0	0	0	0	0	0	0	0	0	0.001	0	0	0	0	0	0	0	0	0	0	0	0	0	0	0	0
Methylovorus	0	0	0	0	0	0	0	0	0	0	0	0	0	0	0	0	0	0	0	0	0	0	0	0	0	0	0	0	0	0	0	0	0.001	0	0	0	0	0	0	0	0	0	0	0	0	0	0	0	0
Timonella	0	0	0	0	0	0	0	0	0	0	0	0	0	0	0	0	0	0	0	0	0	0	0	0	0	0	0	0	0	0	0	0	0.001	0	0	0	0	0	0	0	0	0	0	0	0	0	0	0	0
Suttonella	0	0	0	0	0	0	0	0	0	0	0	0	0	0	0	0	0	0	0	0	0	0	0	0	0	0	0	0	0	0	0	0	0.001	0	0	0	0	0	0	0	0	0	0	0	0	0	0	0	0
Chelonobacter	0	0	0	0	0	0	0	0	0	0	0	0	0	0	0	0	0	0	0	0	0	0	0	0	0	0	0	0	0	0	0	0	0.001	0	0	0	0	0	0	0	0	0	0	0	0	0	0	0	0
Tatumella	0	0	0	0	0	0	0	0	0	0	0	0	0	0	0	0	0	0	0	0	0	0	0	0	0	0	0	0	0	0	0	0	0.001	0	0	0	0	0	0	0	0	0	0	0	0	0	0	0	0
Desulfurellaceae_Family	0	0	0	0	0	0	0	0	0	0	0	0	0	0	0	0	0	0	0	0	0	0	0	0	0	0	0	0	0	0	0	0	0.001	0	0	0	0	0	0	0	0	0	0	0	0	0	0	0	0
Desulfonatronum	0	0	0	0	0	0	0	0	0	0	0	0	0	0	0	0	0	0	0	0	0	0	0	0	0	0	0	0	0	0	0	0	0.001	0	0	0	0	0	0	0	0	0	0	0	0	0	0	0	0
Planctopirus	0	0	0	0	0	0	0	0	0	0	0	0	0	0	0	0	0	0	0	0	0	0	0	0	0	0	0	0	0	0	0	0	0.001	0	0	0	0	0	0	0	0	0	0	0	0	0	0	0	0
Mannheimia	0	0	0	0	0	0	0	0	0	0	0	0	0	0	0	0	0	0	0	0	0	0	0	0	0	0	0	0	0	0	0	0	0.001	0	0	0	0	0	0	0	0	0	0	0	0	0	0	0	0
Vespertiliibacter	0	0	0	0	0	0	0	0	0	0	0	0	0	0	0	0	0	0	0	0	0	0	0	0	0	0	0	0	0	0	0	0	0.001	0	0	0	0	0	0	0	0	0	0	0	0	0	0	0	0
Caldilineaceae_Family	0	0	0	0	0	0	0	0	0	0	0	0	0	0	0	0	0	0	0	0	0	0	0	0	0	0	0	0	0	0	0	0	0.001	0	0	0	0	0	0	0	0	0	0	0	0	0	0	0	0
Oligella	0	0	0	0	0	0	0	0	0	0	0	0	0	0	0	0	0	0	0	0	0	0	0	0	0	0	0	0	0	0	0	0	0.001	0	0	0	0	0	0	0	0	0	0	0	0	0	0	0	0
Sporolactobacillaceae_Family	0	0	0	0	0	0	0	0	0	0	0	0	0	0	0	0	0	0	0	0	0	0	0	0	0	0	0	0	0	0	0	0	0	0.001	0	0	0	0	0	0	0	0	0	0	0	0	0	0	0
Paraoerskovia	0	0	0	0	0	0	0	0	0	0	0	0	0	0	0	0	0	0	0	0	0	0	0	0	0	0	0	0	0	0	0	0	0	0.001	0	0	0	0	0	0	0	0	0	0	0	0	0	0	0
Thermobaculum	0	0	0	0	0	0	0	0	0	0	0	0	0	0	0	0	0	0	0	0	0	0	0	0	0	0	0	0	0	0	0	0	0	0.001	0	0	0	0	0	0	0	0	0	0	0	0	0	0	0
Iamia	0	0	0	0	0	0	0	0	0	0	0	0	0	0	0	0	0	0	0	0	0	0	0	0	0	0	0	0	0	0	0	0	0	0.001	0	0	0	0	0	0	0	0	0	0	0	0	0	0	0
Propionispora	0	0	0	0	0	0	0	0	0	0	0	0	0	0	0	0	0	0	0	0	0	0	0	0	0	0	0	0	0	0	0	0	0	0.001	0	0	0	0	0	0	0	0	0	0	0	0	0	0	0
Desulfurivibrio	0	0	0	0	0	0	0	0	0	0	0	0	0	0	0	0	0	0	0	0	0	0	0	0	0	0	0	0	0	0	0	0	0	0.001	0	0	0	0	0	0	0	0	0	0	0	0	0	0	0
[0]Bacteria;[1]Firmicutes;[2]Bacilli;[3]Lactobacillales;[4]Aerococcaceae;null	0	0	0	0	0	0	0	0	0	0	0	0	0	0	0	0	0	0	0	0	0	0	0	0	0	0	0	0	0	0	0	0	0	0.001	0	0	0	0	0	0	0	0	0	0	0	0	0	0	0
Sulfuritalea	0	0	0	0	0	0	0	0	0	0	0	0	0	0	0	0	0	0	0	0	0	0	0	0	0	0	0	0	0	0	0	0	0	0	0.004	0	0	0	0	0	0	0	0	0	0	0	0	0	0
Propionivibrio	0	0	0	0	0	0	0	0	0	0	0	0	0	0	0	0	0	0	0	0	0	0	0	0	0	0	0	0	0	0	0	0	0	0	0.004	0	0	0	0	0	0	0	0	0	0	0	0	0	0
Herminiimonas	0	0	0	0	0	0	0	0	0	0	0	0	0	0	0	0	0	0	0	0	0	0	0	0	0	0	0	0	0	0	0	0	0	0	0.003	0	0	0	0	0	0	0	0	0	0	0	0	0	0
Pandoraea	0	0	0	0	0	0	0	0	0	0	0	0	0	0	0	0	0	0	0	0	0	0	0	0	0	0	0	0	0	0	0	0	0	0	0.002	0	0	0	0	0	0	0	0	0	0	0	0	0	0
Myroides	0	0	0	0	0	0	0	0	0	0	0	0	0	0	0	0	0	0	0	0	0	0	0	0	0	0	0	0	0	0	0	0	0	0	0.001	0	0	0	0	0	0	0	0	0	0	0	0	0	0
Denitrovibrio	0	0	0	0	0	0	0	0	0	0	0	0	0	0	0	0	0	0	0	0	0	0	0	0	0	0	0	0	0	0	0	0	0	0	0.001	0	0	0	0	0	0	0	0	0	0	0	0	0	0
Polaribacter	0	0	0	0	0	0	0	0	0	0	0	0	0	0	0	0	0	0	0	0	0	0	0	0	0	0	0	0	0	0	0	0	0	0	0.001	0	0	0	0	0	0	0	0	0	0	0	0	0	0
Riemerella	0	0	0	0	0	0	0	0	0	0	0	0	0	0	0	0	0	0	0	0	0	0	0	0	0	0	0	0	0	0	0	0	0	0	0.001	0	0	0	0	0	0	0	0	0	0	0	0	0	0
Sideroxydans	0	0	0	0	0	0	0	0	0	0	0	0	0	0	0	0	0	0	0	0	0	0	0	0	0	0	0	0	0	0	0	0	0	0	0.001	0	0	0	0	0	0	0	0	0	0	0	0	0	0
Janthinobacterium	0	0	0	0	0	0	0	0	0	0	0	0	0	0	0	0	0	0	0	0	0	0	0	0	0	0	0	0	0	0	0	0	0	0	0.001	0	0	0	0	0	0	0	0	0	0	0	0	0	0
Georgfuchsia	0	0	0	0	0	0	0	0	0	0	0	0	0	0	0	0	0	0	0	0	0	0	0	0	0	0	0	0	0	0	0	0	0	0	0.001	0	0	0	0	0	0	0	0.002	0	0	0	0	0	0
Collimonas	0	0	0	0	0	0	0	0	0	0	0	0	0	0	0	0	0	0	0	0	0	0	0	0	0	0	0	0	0	0	0	0	0	0	0.001	0	0	0	0	0	0	0	0	0	0	0	0	0	0
Thermoanaerobacterium	0	0	0	0	0	0	0	0	0	0	0	0	0	0	0	0	0	0	0	0	0	0	0	0	0	0	0	0	0	0	0	0	0	0	0.001	0	0	0	0	0	0	0	0	0	0	0	0	0	0
Biostraticola	0	0	0	0	0	0	0	0	0	0	0	0	0	0	0	0	0	0	0	0	0	0	0	0	0	0	0	0	0	0	0	0	0	0	0	0.004	0	0.006	0	0	0	0	0	0	0	0	0	0	0
Trabulsiella	0	0	0	0	0	0	0	0	0	0	0	0	0	0	0	0	0	0	0	0	0	0	0	0	0	0	0	0	0	0	0	0	0	0	0	0.004	0	0	0	0	0	0	0	0	0	0	0	0	0
Asteroleplasma	0	0	0	0	0	0	0	0	0	0	0	0	0	0	0	0	0	0	0	0	0	0	0	0	0	0	0	0	0	0	0	0	0	0	0	0.002	0	0.003	0	0	0	0	0	0	0	0	0	0	0
Acidobacteriaceae_Family	0	0	0	0	0	0	0	0	0	0	0	0	0	0	0	0	0	0	0	0	0	0	0	0	0	0	0	0	0	0	0	0	0	0	0	0.002	0	0	0	0	0	0	0	0	0	0	0	0	0
Aquitalea	0	0	0	0	0	0	0	0	0	0	0	0	0	0	0	0	0	0	0	0	0	0	0	0	0	0	0	0	0	0	0	0	0	0	0	0.002	0	0	0	0	0	0	0	0	0	0	0	0	0
Bradyrhizobium	0	0	0	0	0	0	0	0	0	0	0	0	0	0	0	0	0	0	0	0	0	0	0	0	0	0	0	0	0	0	0	0	0	0	0	0.002	0	0	0	0	0	0	0	0	0	0	0	0	0
Nosocomiicoccus	0	0	0	0	0	0	0	0	0	0	0	0	0	0	0	0	0	0	0	0	0	0	0	0	0	0	0	0	0	0	0	0	0	0	0	0	0.006	0	0	0	0	0	0	0	0	0	0	0	0
Variovorax	0	0	0	0	0	0	0	0	0	0	0	0	0	0	0	0	0	0	0	0	0	0	0	0	0	0	0	0	0	0	0	0	0	0	0	0	0.006	0.006	0	0	0	0	0	0	0	0	0	0	0
Bhargavaea	0	0	0	0	0	0	0	0	0	0	0	0	0	0	0	0	0	0	0	0	0	0	0	0	0	0	0	0	0	0	0	0	0	0	0	0	0.003	0	0	0	0	0	0	0	0	0	0	0	0
Kosmotoga	0	0	0	0	0	0	0	0	0	0	0	0	0	0	0	0	0	0	0	0	0	0	0	0	0	0	0	0	0	0	0	0	0	0	0	0	0.003	0	0	0	0	0	0	0	0	0	0	0	0
Anaplasma	0	0	0	0	0	0	0	0	0	0	0	0	0	0	0	0	0	0	0	0	0	0	0	0	0	0	0	0	0	0	0	0	0	0	0	0	0.003	0	0	0	0	0	0	0	0	0	0	0	0
Kineosphaera	0	0	0	0	0	0	0	0	0	0	0	0	0	0	0	0	0	0	0	0	0	0	0	0	0	0	0	0	0	0	0	0	0	0	0	0	0.003	0	0	0	0	0	0	0	0	0	0	0	0
Yersinia	0	0	0	0	0	0	0	0	0	0	0	0	0	0	0	0	0	0	0	0	0	0	0	0	0	0	0	0	0	0	0	0	0	0	0	0	0	0.095	0	0	0	0	0	0	0	0	0	0	0
Tamlicoccus	0	0	0	0	0	0	0	0	0	0	0	0	0	0	0	0	0	0	0	0	0	0	0	0	0	0	0	0	0	0	0	0	0	0	0	0	0	0.009	0	0	0	0	0	0	0	0	0	0	0
Cystobacter	0	0	0	0	0	0	0	0	0	0	0	0	0	0	0	0	0	0	0	0	0	0	0	0	0	0	0	0	0	0	0	0	0	0	0	0	0	0.006	0	0	0	0	0	0	0	0	0	0	0
Enteractinococcus	0	0	0	0	0	0	0	0	0	0	0	0	0	0	0	0	0	0	0	0	0	0	0	0	0	0	0	0	0	0	0	0	0	0	0	0	0	0.006	0	0	0	0	0	0	0	0	0	0	0
Texcoconibacillus	0	0	0	0	0	0	0	0	0	0	0	0	0	0	0	0	0	0	0	0	0	0	0	0	0	0	0	0	0	0	0	0	0	0	0	0	0	0.006	0	0	0	0	0	0	0	0	0	0	0
Bacillaceae_Family	0	0	0	0	0	0	0	0	0	0	0	0	0	0	0	0	0	0	0	0	0	0	0	0	0	0	0	0	0	0	0	0	0	0	0	0	0	0.006	0	0	0	0	0	0	0	0	0	0	0
Levyella	0	0	0	0	0	0	0	0	0	0	0	0	0	0	0	0	0	0	0	0	0	0	0	0	0	0	0	0	0	0	0	0	0	0	0	0	0	0.003	0	0.002	0	0	0	0	0	0.001	0.002	0	0
Tahibacter	0	0	0	0	0	0	0	0	0	0	0	0	0	0	0	0	0	0	0	0	0	0	0	0	0	0	0	0	0	0	0	0	0	0	0	0	0	0.003	0	0	0	0	0	0	0	0	0	0	0
Anoxybacillus	0	0	0	0	0	0	0	0	0	0	0	0	0	0	0	0	0	0	0	0	0	0	0	0	0	0	0	0	0	0	0	0	0	0	0	0	0	0.003	0	0	0	0	0	0	0	0	0	0	0
Thiolamprovum	0	0	0	0	0	0	0	0	0	0	0	0	0	0	0	0	0	0	0	0	0	0	0	0	0	0	0	0	0	0	0	0	0	0	0	0	0	0.003	0	0	0	0	0	0	0	0	0	0	0
Rhodospira	0	0	0	0	0	0	0	0	0	0	0	0	0	0	0	0	0	0	0	0	0	0	0	0	0	0	0	0	0	0	0	0	0	0	0	0	0	0.003	0	0	0	0	0	0	0	0	0	0	0
Polycladomyces	0	0	0	0	0	0	0	0	0	0	0	0	0	0	0	0	0	0	0	0	0	0	0	0	0	0	0	0	0	0	0	0	0	0	0	0	0	0	0.01	0	0	0	0	0	0	0	0	0	0
Neoscardovia	0	0	0	0	0	0	0	0	0	0	0	0	0	0	0	0	0	0	0	0	0	0	0	0	0	0	0	0	0	0	0	0	0	0	0	0	0	0	0.003	0	0	0	0	0	0	0	0	0	0
Kitasatospora	0	0	0	0	0	0	0	0	0	0	0	0	0	0	0	0	0	0	0	0	0	0	0	0	0	0	0	0	0	0	0	0	0	0	0	0	0	0	0.003	0	0	0	0	0	0	0	0	0	0
Syntrophothermus	0	0	0	0	0	0	0	0	0	0	0	0	0	0	0	0	0	0	0	0	0	0	0	0	0	0	0	0	0	0	0	0	0	0	0	0	0	0	0.003	0	0	0	0	0	0	0	0	0	0
Uncultured_Clostridiales	0	0	0	0	0	0	0	0	0	0	0	0	0	0	0	0	0	0	0	0	0	0	0	0	0	0	0	0	0	0	0	0	0	0	0	0	0	0	0	0.011	0.293	0.002	0.248	0.034	0.003	0.001	0.072	0.004	0.626
Proteus	0	0	0	0	0	0	0	0	0	0	0	0	0	0	0	0	0	0	0	0	0	0	0	0	0	0	0	0	0	0	0	0	0	0	0	0	0	0	0	0.005	0	0	0	0.006	0.006	0	0	0.001	0
Casaltella	0	0	0	0	0	0	0	0	0	0	0	0	0	0	0	0	0	0	0	0	0	0	0	0	0	0	0	0	0	0	0	0	0	0	0	0	0	0	0	0.002	0	0.005	0.003	0.002	0	0.018	0.181	0.007	0.005
Uncultured_Oscillatoriales	0	0	0	0	0	0	0	0	0	0	0	0	0	0	0	0	0	0	0	0	0	0	0	0	0	0	0	0	0	0	0	0	0	0	0	0	0	0	0	0.002	0	0.002	0.023	0	0	0.004	0.002	0.001	0.059
Uncultured_Tissierellales	0	0	0	0	0	0	0	0	0	0	0	0	0	0	0	0	0	0	0	0	0	0	0	0	0	0	0	0	0	0	0	0	0	0	0	0	0	0	0	0	0.002	0	0.002	0	0	0	0.002	0	0
Uncultured_Bacillales	0	0	0	0	0	0	0	0	0	0	0	0	0	0	0	0	0	0	0	0	0	0	0	0	0	0	0	0	0	0	0	0	0	0	0	0	0	0	0	0	0.002	0	0.003	0	0	0	0.002	0	0.002
Brachyspira	0	0	0	0	0	0	0	0	0	0	0	0	0	0	0	0	0	0	0	0	0	0	0	0	0	0	0	0	0	0	0	0	0	0	0	0	0	0	0	0	0	0.002	0	0	0	0	0	0	0
Fenollaria	0	0	0	0	0	0	0	0	0	0	0	0	0	0	0	0	0	0	0	0	0	0	0	0	0	0	0	0	0	0	0	0	0	0	0	0	0	0	0	0	0	0	0.052	0	0	0	0.009	0	0
Gulosibacter	0	0	0	0	0	0	0	0	0	0	0	0	0	0	0	0	0	0	0	0	0	0	0	0	0	0	0	0	0	0	0	0	0	0	0	0	0	0	0	0	0	0	0.008	0	0	0	0	0	0
Varibaculum	0	0	0	0	0	0	0	0	0	0	0	0	0	0	0	0	0	0	0	0	0	0	0	0	0	0	0	0	0	0	0	0	0	0	0	0	0	0	0	0	0	0	0.008	0	0	0	0	0	0
Uncultured_Chroococcales	0	0	0	0	0	0	0	0	0	0	0	0	0	0	0	0	0	0	0	0	0	0	0	0	0	0	0	0	0	0	0	0	0	0	0	0	0	0	0	0	0	0	0.007	0	0	0	0	0	0.007
Clavibacter	0	0	0	0	0	0	0	0	0	0	0	0	0	0	0	0	0	0	0	0	0	0	0	0	0	0	0	0	0	0	0	0	0	0	0	0	0	0	0	0	0	0	0.002	0	0	0	0	0	0
Snodgrassella	0	0	0	0	0	0	0	0	0	0	0	0	0	0	0	0	0	0	0	0	0	0	0	0	0	0	0	0	0	0	0	0	0	0	0	0	0	0	0	0	0	0	0.002	0	0	0	0	0	0
Uncultured_Firmicutes	0	0	0	0	0	0	0	0	0	0	0	0	0	0	0	0	0	0	0	0	0	0	0	0	0	0	0	0	0	0	0	0	0	0	0	0	0	0	0	0	0	0	0.002	0	0	0	0	0	0
Uncultured_Stigonematales	0	0	0	0	0	0	0	0	0	0	0	0	0	0	0	0	0	0	0	0	0	0	0	0	0	0	0	0	0	0	0	0	0	0	0	0	0	0	0	0	0	0	0	0	0.003	0	0	0	0
Arcanobacterium	0	0	0	0	0	0	0	0	0	0	0	0	0	0	0	0	0	0	0	0	0	0	0	0	0	0	0	0	0	0	0	0	0	0	0	0	0	0	0	0	0	0	0	0	0	0.005	0	0	0
Phycicoccus	0	0	0	0	0	0	0	0	0	0	0	0	0	0	0	0	0	0	0	0	0	0	0	0	0	0	0	0	0	0	0	0	0	0	0	0	0	0	0	0	0	0	0	0	0	0.003	0	0	0
Rhodopseudomonas	0	0	0	0	0	0	0	0	0	0	0	0	0	0	0	0	0	0	0	0	0	0	0	0	0	0	0	0	0	0	0	0	0	0	0	0	0	0	0	0	0	0	0	0	0	0.001	0	0	0
Sneathia	0	0	0	0	0	0	0	0	0	0	0	0	0	0	0	0	0	0	0	0	0	0	0	0	0	0	0	0	0	0	0	0	0	0	0	0	0	0	0	0	0	0	0	0	0	0	0.005	0	0.476
Uncultured_Tissierellia	0	0	0	0	0	0	0	0	0	0	0	0	0	0	0	0	0	0	0	0	0	0	0	0	0	0	0	0	0	0	0	0	0	0	0	0	0	0	0	0	0	0	0	0	0	0	0	0.001	0
Turicella	0	0	0	0	0	0	0	0	0	0	0	0	0	0	0	0	0	0	0	0	0	0	0	0	0	0	0	0	0	0	0	0	0	0	0	0	0	0	0	0	0	0	0	0	0	0	0	0.001	0
Roseateles	0	0	0	0	0	0	0	0	0	0	0	0	0	0	0	0	0	0	0	0	0	0	0	0	0	0	0	0	0	0	0	0	0	0	0	0	0	0	0	0	0	0	0	0	0	0	0	0	0.002
Ketogulonicigenium	0	0	0	0	0	0	0	0	0	0	0	0	0	0	0	0	0	0	0	0	0	0	0	0	0	0	0	0	0	0	0	0	0	0	0	0	0	0	0	0	0	0	0	0	0	0	0	0	0
Aromatoleum	0	0	0	0	0	0	0	0	0	0	0	0	0	0	0	0	0	0	0	0	0	0	0	0	0	0	0	0	0	0	0	0	0	0	0	0	0	0	0	0	0	0	0	0	0	0	0	0	0
Shannon Value	3.43493	3.43741	2.90101	3.32066	2.9766	3.34912	3.62398	3.30881	3.20667	2.78875	3.56205	2.87092	2.60436	3.01586	3.72758	3.55431	2.58268	2.83849	2.53684	3.03764	3.22954	3.27025	3.1661	2.89324	3.01813	3.29916	3.4775	3.2639	3.33984	3.21608	3.17892	3.03439	3.41089	3.00654	2.27408	2.89037	2.34393	2.85994	2.25205	2.80461	3.12006	2.51991	3.42038	3.06357	2.21836	2.57161	3.12598	2.76826	3.48601
[truncated: 5 more columns]

## Sheet: Only genera > 1%
name	35	22	31	38	33	11	27	30	34	36	29	16	10	12	14	6	26	37	23	25	28	32	1	24	13	15	7	2	9	4	5	17	23	21	18	3	40	39	41	44	54	52	47	53	48	45	43	49	57
Bacteroides	18.103	7.253	19.054	6.321	0.654	4.253	1.72	8.057	5.896	6.063	8.605	11.591	23.118	24.861	11.4	8.242	29.389	0.386	5.269	5.803	19.921	5.522	14.927	26.459	16.384	1.67	11.75	18.035	14.051	10.036	8.497	14.238	8.157	0.614	16.806	19.439	3.936	0.243	0.194	27.472	23.021	0.378	10.062	10.758	30.628	9.891	4.375	22.952	5.386
Faecalibacterium	10.656	6.472	9.054	4.71	6.376	15.447	1.819	9.749	14.692	13.449	7.636	8.149	0.108	11.833	8.615	5.87	11.912	2.572	10.392	6.228	13.449	5.569	17.918	18.5	9.852	2.46	13.626	11.055	7.244	2.334	13.377	12.325	8.896	10.505	22.645	7.553	26.9	4.15	7.218	4.642	11.505	14.352	3.319	13.748	0.041	9.225	9.362	4.192	3.996
Alistipes	6.483	1.935	0.771	1.473	0.12	0.295	0.084	2.979	0.318	0.451	2.421	0.187	0.062	1.009	2.461	0.711	0.005	0.006	0.633	0.383	1.012	2.068	1.921	1.792	1.087	0.398	1.504	1.744	3.959	2.239	0.588	2.925	0.623	0.026	0.145	0.205	0.205	0.036	0.008	3.282	1.217	0.047	3.759	3.987	0.006	0.01	0.507	1.924	1.671
Akkermansia	5.358	3.099	0.015	3.009	10.703	10.093	1.688	0.352	0.006	0.004	0.001	0.008	0.069	0.02	0.001	9.986	17.098	0.014	30.384	3.066	0.001	0.015	0.946	0.032	2.34	21.627	9.372	0.377	1.892	26.583	12.182	0.019	0.005	0.011	0.004	0.952	0	0.015	0	12.749	0.992	0.038	0.018	0.009	0.028	0.033	4.034	0.015	2.415
Gracilibacteraceae_Family	4.62	0.858	0.002	0.664	0.053	0.011	2.788	0.187	0.056	0.068	1.567	0.004	0.004	0.015	4.589	0.934	0.013	0.002	0.093	0.293	1.085	0.074	0.031	0.362	1.25	1.21	0.358	0.947	2.936	0.114	1.08	0.021	0.572	0.084	0.056	0.012	0	0	0	0.018	2.149	0.005	0.517	0	0.003	0.003	0.124	0.001	0.049
Paraprevotella	3.979	0	0	1.09	0	0	0.003	0.375	0.213	0	0	0	0.003	0.001	0	0.099	0.001	0.003	0	0.344	1.048	0	0	2.375	0.655	0.489	0.001	0.008	0.981	0.002	0	0	0.016	0.015	0	0	0.221	0	0.03	0.229	0.47	0.019	0.225	0	0	0.001	0.291	0.354	0
Ruminococcus	3.904	8.962	8.704	14.117	12.226	7.731	3.745	4.852	2.676	0.148	8.731	2.612	2.955	3.409	2.727	3.729	5.103	6.456	0.148	2.615	5.114	12.03	7.858	8.794	14.934	4.036	4.544	9.898	9.444	0.629	3.872	4.812	3.076	8.619	1.82	5.683	0.662	2.109	1.931	5.888	4.739	1.187	4.002	7.38	0.67	9.119	8.586	0.119	3.038
Agathobacter	3.535	7.19	11.122	0.221	15.183	2.066	1.827	0.316	0.721	5.351	2.696	0.545	23.76	2.945	0.839	0.038	5.156	6.803	3.46	0.237	5.274	0.063	0.046	0.898	0.914	5.22	0.181	0.29	5.067	0.535	0.248	3.88	4.631	0.672	0.029	2.235	0.009	1.351	0.239	0.197	2.239	1.724	0.026	2.47	0.014	0.049	2.909	0.043	0.457
Blautia	3.43	4.255	6.933	1.402	12.924	2.469	1.375	3.084	4.424	15.42	8.97	7.375	10.439	1.819	0.376	1.668	1.198	4.804	3.41	0.747	1.477	6.216	7.589	1.432	1.847	0.115	2.348	0.516	3.398	0.253	0.461	2.13	1.247	3.051	7.002	3.512	0.863	5.838	0.378	2.185	1.574	0.954	3.028	3.162	14.87	17.214	4.034	15.523	1.282
Ruminococcaceae_Family	2.828	1.143	0.154	0.641	0.518	3.805	14.263	1.468	3.045	0.388	2.52	6.608	0.03	8.543	6.799	2.412	1.29	0.166	0.066	0.733	2.333	1.615	2.12	2.502	0.978	8.89	3.273	2.224	1.163	7.221	4.992	3.128	5.604	1.992	0.304	0.217	0	0	0	0.191	0.6	1.603	2.225	5.651	0.006	0.014	0.307	0.103	9.539
Oscillibacter	2.52	1.273	0.267	0.814	0.309	0.617	5.145	3.3	0.278	0.247	1.417	0.19	0.024	2.994	4.386	7.702	2.178	0.057	0.829	3.071	2.776	0.551	1.553	4.255	1.89	4.962	1.876	6.29	2.26	3.383	0.154	0.661	6.72	0.787	0.259	0.073	0.556	1.167	0.113	6.806	6.981	0.508	5.905	8.244	0	0.009	1.417	3.065	4.909
Barnesiella	2.116	1.248	0.214	0.439	0.105	0.123	0.016	0	0.07	0.198	0.006	0.089	0.279	0.237	0.457	0.737	0.491	0.006	0.568	0.317	0.167	0.014	1.168	1.144	0.495	0.013	0.141	0.294	0.543	1.96	0.141	0.739	0.185	0.008	0.056	0.493	0.056	0.006	0	0.829	0.657	0	0.267	0.002	0	0.003	0.177	0	0.753
Gemmiger	2.044	3.89	3.18	3.919	0.745	4.594	2.498	12.509	7.269	1.417	7.149	0.161	0.063	2.011	2.713	1.274	0.757	2.677	1.996	0.952	2.949	6.224	0.233	3.732	0.834	8.739	2.703	1.315	2.087	0.8	5.145	3.166	1.521	9.023	1.268	1.458	1.716	1.881	0.42	0.57	2.61	0.519	2.261	2.34	0.006	0.326	2.056	2.071	1.203
Parabacteroides	1.994	0.446	1.098	0.543	0.092	0.273	0.136	0.636	0.307	0.517	0.656	0.637	0.86	0.732	2.225	0.334	1.45	0.063	0.477	0.333	0.387	0.259	0.633	0.335	0.434	0.085	1.618	2.257	1.099	6.073	2.237	0.926	1.445	0.068	4.902	0.881	0.814	0.024	0.071	0.398	2.505	0.089	2.085	1.032	0.161	2.754	0.2	4.625	1.289
Phascolarctobacterium	1.917	0.083	0.002	0.368	0.013	1.414	0.557	0.112	0.044	0	1.449	0	1.951	0.001	0.001	0.002	0.001	0.057	7.388	7.501	0.711	0.615	0.004	3.959	0.243	0.036	0.768	3.066	1.501	0.002	0	3.243	4.055	0	0.001	0.003	0.159	0.587	0.561	0	5.241	0.016	0.004	0	0.003	0.009	4.176	0.004	7.73
Fusicatenibacter	1.797	1.431	0.571	0.525	1.416	0.847	0.921	2.761	0.984	1.942	0.884	1.222	0.58	1.161	0.578	0.708	0.876	0.386	0.358	0.317	1.237	1.207	0.8	1.362	1.105	0.556	1.439	0.948	1.453	0.145	0.056	1.622	0.531	0.336	0.053	0.48	0.173	0.124	0.163	0.273	1.272	0.045	0.171	0.619	0.5	0.034	0.911	0.259	0.847
Ruminiclostridium	1.751	1.972	0.364	0.59	0.594	1.369	3.345	0.833	0.549	1.113	1.101	0.465	0.094	2.187	1.873	1.282	0.891	0.775	0.155	0.868	1.012	2.038	1.86	1.246	1.741	2.171	1.634	1.766	1.602	1.199	3.781	1.018	1.108	0.631	0.227	0.196	0.642	3.091	0.202	0.835	4.113	0.147	0.981	0.578	0.146	0.191	4.987	0.802	2.739
Bifidobacterium	1.373	9.512	8.883	11.492	7.088	4.176	0.044	4.422	10.53	23.824	0.721	7.043	4.654	1.425	0.541	3.926	0.488	11.311	0.281	0.259	8.9	13.687	2.508	1.187	5.493	5.451	2.613	0.006	14.23	0.304	4.591	18.286	2.203	4.061	0.084	13.124	0.125	23.341	2.788	6.259	0.436	0.837	10.026	0.014	9.193	15.162	7.043	1.9	4.851
Eubacterium	1.344	2.84	1.772	1.554	4.289	2.713	9.847	2.435	2.886	1.271	3.083	2.818	0.885	1.75	2.743	10.506	1.969	3.82	4.186	3.095	3.105	9.225	2.008	3.404	2.555	2.004	4.025	1.395	4.86	3.494	2.814	3.029	1.222	2.443	0.653	3.339	1.774	12.479	0.8	1.068	4.649	2.433	9.032	3.589	0.018	1.314	4.35	1.552	2.757
Methanobrevibacter	1.143	3.7	0.012	0.198	0.048	0.22	3.756	0.085	0.642	0.001	0.003	0.004	0	0.211	2.22	0.006	0	0.011	0	0.036	0.333	0	0	0.057	0	0	0	0.15	0.687	0	0.897	0	0.644	1.421	0.043	0	0.023	0	0	0	0.002	0	0.67	0	0	0	0.098	0	0.135
Clostridiaceae_Family	1.068	0.813	0.088	0.095	0.157	0.057	1.657	0.164	0.456	0.078	0.144	0.012	0.001	0.095	0.512	0.866	1.154	0.018	0.015	0.062	0.071	0.181	1.646	0.096	0.21	0.601	0.236	0.217	0.156	0.439	0.766	0.086	0.106	0.525	0.008	0.391	0	0	0	0.041	0.11	0.005	0.109	0.106	0.003	0.003	0.488	0	1.357
Dorea	1.015	4.809	2.65	3.11	2.612	3.115	3.996	6.151	3.982	1.662	0.085	0.897	3.128	0.579	0.254	0.008	0.351	3.378	2.772	0.646	0.895	2.441	0.673	0.861	0.795	0.193	0.698	0.233	2.141	0.176	0.169	1.879	1.336	3.532	0.271	2.233	0.596	2.868	1.083	0.477	0.608	2.362	2.165	0.707	0.014	0.011	0.256	0.365	3.417
Intestinimonas	0.923	1.028	0.328	0.878	1	0.946	2.578	2.86	0.823	0.69	1.64	0.003	0.013	1.716	2.369	1.177	1.427	0.893	0.327	1.412	0.59	1.389	0.29	0.382	0.958	2.887	1.25	0.777	0.6	3.164	0.708	0.241	0.658	0.248	0.079	0.101	0.267	2.331	0.111	1.157	0.763	0.301	2.069	1.508	0.003	0.028	4.147	0.011	6.929
Lachnoclostridium	0.879	0.804	0.454	0.336	1.028	0.576	1.039	1.184	0.433	0.513	0.728	2.528	1.812	0.913	1.969	0.378	1.013	0.262	0.432	0.908	1.354	1.895	5.938	1.459	1.012	0.53	0.915	2.583	0.513	2.926	1.331	0.801	0.833	0.205	5.694	1.564	0.423	0.528	0.721	1.119	1.785	1.097	0.605	1.982	11.61	4.5	1.211	9.186	0.733
Sutterella	0.848	0.005	0.106	0.103	0	0	0	0.002	0.017	0.007	0.163	0	0.003	2.62	0.123	0.001	0.001	0.001	0	0.001	0.007	0.017	0.032	0	0.003	0.003	0	0.002	0	0.019	0.002	0.23	0.06	0	0.382	0.009	0	0	0.291	0	1.164	0.124	0.012	0.032	0.177	0.001	0.018	0	0.145
Sporobacter	0.804	0.44	0.029	0.268	0.116	0.313	2.263	0.297	0.218	0.11	1.033	0.007	0.001	0.676	1.003	1.527	0.268	0.031	0.038	0.613	0.381	1.112	0.067	0.455	0.196	0.001	0.639	1.073	0.88	1.484	0.102	0.07	1.074	0.088	0.01	0.017	0.238	0.154	0	0.295	0.575	0.241	2.193	0.143	0	0.007	0.784	0.001	1.053
Odoribacter	0.751	0.282	0.071	0.174	0.007	0.002	0.104	0.036	0.007	0.001	0.007	0.002	0	0.073	0.381	0.007	0.002	0.001	0.133	0.052	0.001	0.031	0.08	0.617	0.052	0.003	0.129	0.264	0.269	0.236	0.008	0.029	0.886	0.007	0.011	0.022	0.003	0.003	0.008	0.083	1.991	0.003	0.19	0.002	0	0.006	0.015	0.244	0.044
Roseburia	0.738	0.294	1.867	2.177	1.238	2.016	0.32	1.397	6.207	0.279	0.817	3.502	1.645	4.264	0.563	0.058	0.964	0.481	0.278	1.328	3.383	1.548	0.773	2.494	6.652	0.365	2.487	2.371	0.415	0.501	2.251	0.449	1.726	2.481	0.134	6.286	0.999	0.205	2.912	2.275	1.327	3.497	0.546	3.095	0.315	0.057	18.322	2.786	0.147
Slackia	0.573	0.004	0.002	1.129	1.344	0.068	0.009	0.005	0.154	0.455	0.385	0	0.002	0	0.139	0.002	0.003	0.58	0.002	0.014	0.002	1.472	0.001	0.002	0.003	0	0.007	0.062	0.002	0.394	0.002	0.007	0.121	0.005	0.145	0	0.111	0.198	0.023	0	0.042	0	0.337	0.16	0	0.002	0.002	0.001	0
Acetanaerobacterium	0.506	0.332	0.01	0.086	0.087	0.306	0.082	0.009	0.087	0.1	1.12	0.001	0.037	0.418	0.237	0	0.171	0	0.036	0.68	0.128	0.12	0.442	0.075	0.04	0.099	0.241	0.158	0.268	0.368	0.032	0.49	1.215	0.035	0.034	0.027	0.547	0.015	0	0.212	0.783	0.012	0.753	0.16	0	0.001	0.287	0.01	0.101
Porphyromonadaceae_Family	0.394	0.008	0.015	0.103	0.01	0.013	0.111	0.651	0.07	0.01	0.196	0.01	0.007	0.089	0.345	0.1	0.013	0.008	0.01	1.188	1.133	0.021	0.009	0.076	2.804	0.051	0.011	1.315	0.191	0.173	0.098	0.014	0.064	0.086	0.042	0.012	0	0	0	0.029	1.382	0.064	0.21	0.039	0	0	0.075	0	0.103
Streptococcus	0.244	0.137	0.508	1.252	0.393	0.584	0.274	2.501	0.483	4.406	0.986	0.85	0.803	0.949	0.111	0.093	0.143	2.025	0.637	0.053	0.125	6.066	0.412	0.169	0.042	0.11	2.008	2.202	0.102	0.149	1.696	0.538	2.394	10.887	0.455	0.905	1.021	2.32	0.554	2.859	0.28	0.76	0.136	0.516	0.589	1.025	0.882	4.316	0.188
Clostridium	0.235	0.268	5.039	0.061	0.013	0.81	0.729	0.074	0.816	0.033	0.28	0.095	0.016	0.06	7.437	0.966	0.084	0.035	0.003	0.111	0.055	0.202	0.021	0.044	0.14	2.528	0.035	0.07	0.055	0.734	0.315	0.07	0.101	1.498	0.05	0.079	1.722	0.166	0.03	0.002	0.027	0.366	0.244	0.512	0.042	0.052	0.074	0.005	0.177
Lactobacillus	0.206	0.308	0.132	0.102	0.128	0.102	0.651	0.246	1.703	0.348	0.236	0.971	0.91	0.045	1.808	0.171	0.412	0.073	0.781	0.439	0.318	0.251	0.139	0.555	0.053	1.086	0.206	0.455	0.443	0.455	0.171	0.043	0.089	0.096	0.057	0.793	0.015	0.717	0.43	0.027	0.405	3.539	0.266	0.131	0.057	0.28	0.056	0.791	0.088
Flavonifractor	0.178	0.052	0.182	0.048	0.118	0.144	0.059	0.059	0.067	0.047	0.148	0.896	0.183	0.172	0.065	0.104	0.468	0.005	0.142	0.173	0.037	1.016	0.949	0.135	0.059	0.068	0.383	0.188	0.116	0.149	0.255	0.11	0.049	0.011	0.459	0.373	0.02	0.062	0.015	0.678	0.066	0.069	0.322	0.49	0.663	1.72	0.411	1.721	0.172
Coprococcus	0.161	2.718	1.38	1.913	1.479	1.806	2.999	1.865	2.861	1.6	3.808	0.031	0.067	0.372	1.056	0.697	0.395	3.333	2.306	1.431	3.093	0.056	0.331	1.067	0.649	0.757	3.423	1.209	1.453	0.147	1.21	2.365	0.951	3.117	0.998	2.965	0.497	1.327	0.377	0.447	0.87	1.502	1.48	1.925	0.009	0.03	0.167	0.059	1.796
Rhodococcus	0.157	0.674	0.151	3.757	0.968	0.448	0.167	0.504	0.335	0.735	0.535	0.637	2.779	0.264	0.269	0.022	0.234	0.461	0.258	5.859	1.505	0.866	0.752	0.171	1.068	0.212	0.756	0.078	0.333	0.106	0.361	1.296	0.11	0.008	0.011	0.006	0	0	0	0	0	0	0	0	0	0	0	0	0
Erysipelatoclostridium	0.154	0.692	2.942	0.056	0.233	0.457	1.646	2.021	0.187	1.749	9.178	0.404	0.171	1.747	0.069	1.044	0.22	0.198	0.683	0.111	0.684	1.346	1.093	0.412	0.265	0.039	0.741	0.043	0.266	0.052	0.211	0.26	0.196	0.879	0.196	0.65	0.006	2.006	0.011	0.202	0.154	0.009	0.144	0.158	0.185	3.106	1.711	0.279	0.04
Desulfovibrio	0.124	0.028	0.115	0.031	0.244	0.075	0	0.19	0.013	0.004	0.31	0.069	0.008	0.055	0.472	0.025	0.284	0.015	0.091	0.054	0.155	0.013	1.48	0.178	0.181	0.039	0.199	0.85	0.781	0.193	0.327	0.207	0.297	0.002	0.034	0.034	0.051	0.012	0.026	0.192	0.264	0.478	0.327	0.298	0	0	0.048	0.259	0.245
Tyzzerella	0.117	0.025	0.027	0.046	0.324	0.079	0.482	0.299	0.301	0.09	0.079	0.067	0.349	0.158	0.211	2.647	0.219	0.044	0.008	0.08	0.108	0.324	0.211	0.017	0.152	0.13	0.255	0.112	0.415	0.813	0.08	0.18	0.342	0.006	0.1	0.658	0.003	0.071	0.005	1.47	0.216	0.012	0.013	0.029	5.38	1.177	0.039	7.944	0.025
Bacteroidaceae_Family	0.108	0.01	0.025	0.006	0.005	0.004	1.687	0.021	0.011	0.01	0.029	0.001	0.013	0.197	3.699	0.08	0.03	0.002	0.011	1.677	0.11	0.009	0.056	0.056	0.074	0.723	0.028	0.201	0.021	0.042	0.033	0.017	0.035	0.003	0.032	0.022	0	0	0	0	0.015	0.01	0.013	0	0	0.001	0.018	0	0.01
Parasutterella	0.102	0	0.024	0.015	0.002	0.082	0.001	0.206	0.033	0.022	0.012	0.066	0.44	0.01	0.418	0.039	2.573	0.018	0.001	0.062	0.463	0.005	0.009	0.4	0.949	0	0.293	1.413	0.352	0.109	0.617	0.001	0.687	0.001	0.109	0.722	0.536	0	0	1.727	0.031	0.01	0.005	0	0.545	0.001	0.021	0	0.039
Micromonospora	0.093	0.338	0.073	1.493	0.494	0.167	0.141	0.275	0.123	0.298	0.182	0.371	1.448	0.145	0.133	0.223	0.108	0.149	0.042	2.583	0.981	0.402	0.427	0.103	0.649	0.133	0.376	0.054	0.122	0.064	0.141	0.702	0.05	0.013	0.008	0.002	0	0	0	0	0	0	0	0	0	0	0	0	0
Adlercreutzia	0.092	0.109	0.125	0.043	0.292	1.099	0	0.09	0.036	0.055	0.042	0.002	0.002	0.04	0.031	0.013	0.064	0.034	0.038	0.053	0.038	1.404	0.148	0.014	0.036	0.03	0.29	0.041	0.743	0.022	0.139	0.243	0.042	0.079	0.088	0.022	0	0.361	0	0.102	0.011	0.014	0.009	0.015	0	0.009	0.179	0	0.03
Christensenella	0.089	0.121	0	0.03	0.047	0.036	0.168	0.049	0.032	0.03	0.044	0	0.004	0.053	0.24	0.002	0.008	0.004	0.013	0.016	0.025	0.11	0.046	0.033	0.02	0.069	0.194	0.263	0.11	1.314	0.024	0.017	0.042	0.017	0.001	0.002	0.009	0.047	0	0.045	0.037	0.003	0.092	0.06	0	0.003	0.161	0	0.432
Anaerostipes	0.045	0.948	0.804	0.044	2.368	0.172	0.202	1.099	0.699	1.974	0.015	0.831	1.483	0.109	0.003	0.066	0.058	1.061	0.059	0.268	0.226	0.586	0.699	0.2	0.444	0.138	0.648	0.066	0.576	0.077	0.165	0.244	0.558	0.653	0.053	1.181	0.051	0.898	0.131	0.286	0.08	0.027	0.017	0.104	0.52	0.273	0.462	0.399	0.405
Romboutsia	0.045	0.133	1.986	0.123	0.005	0.344	0.125	0.112	0.401	0.085	0.051	0.03	0.11	0.015	0.042	0.372	0.103	0.045	0	0.073	0.277	0.254	0.009	0.29	0.033	0.161	0.087	0.02	0.145	0.023	0.176	0.143	0.006	0.513	0.002	0.105	0.006	0.323	0.824	0.194	0.068	0.028	0.041	0.242	0.202	0.006	0.077	0.004	0.133
Prevotella	0.04	0.013	0.005	0.011	0.004	1.927	3.257	0.035	0.009	3.205	0.039	0.004	0.028	0.086	0.008	2.124	0.009	0.962	17.114	30.769	0.019	0.01	4.622	0.115	12.053	0.896	0.145	10.046	0.058	1.741	0.03	0.018	16.753	2.227	24.213	0.013	18.228	0.003	47.847	0.023	0.007	37.891	1.776	7.43	0.034	0.051	0.017	0.023	10.787
Eggerthellaceae_Family	0.03	0.008	0.498	0.207	0.088	4.392	0.025	0.003	0.033	0.594	0.019	0	0	0.001	0.034	0.003	0.003	0.015	0.096	0.343	0.007	0.514	0.013	0.002	0.032	0.023	0.117	0.02	0.212	0.044	0.014	0.022	0.005	0.027	0.001	0	0	0	0	0.002	0	0	0.002	0.004	0	0.001	0.597	0	0.007
Defluviitaleaceae_Family	0.026	1.339	0.007	0.459	3.141	0.075	2.172	1.307	0.544	0.004	0.016	0.003	0	0.015	0.021	0.003	0.014	0.009	0	0.335	3.137	0.166	0.001	0.075	0.025	2.288	5.361	0.018	1.447	1.934	7.862	3.136	0.032	0.174	0	0	0	0	0	0	1.098	0	0.027	0.02	0	0	0	0	1.645
Desulfosporosinus	0.024	0.003	0	0.002	0	0	0.011	0	0	0	0.054	0	0	0.001	0.002	0.006	0	0	0	0.003	0.089	0	0.002	0	0.01	1.697	0	0.011	0.017	0.004	0.005	0	0.004	0.001	0.001	0	0.02	0	0	0	0	0	0	0	0	0	0	0	0
Butyrivibrio	0.023	0.014	0.007	0.004	0.019	0.015	0.093	0.009	0.012	0.009	0.014	0.007	0.005	0.008	0.021	0.045	0.012	0.007	0.001	0.014	0.319	0.011	0.02	0.02	0.006	0.013	0.014	1.475	0.009	0.014	0.008	0.006	0.02	0.035	0.01	0.013	0	0	0.005	0.002	1.574	0	0	0.004	0.006	0	0.002	0.01	1.583
Erysipelotrichaceae_Family	0.022	0.024	0.071	0.02	0.018	0.032	0.151	0.047	0.022	0.062	0.067	0	0.004	0.071	0.045	1.84	0.008	0.052	0.029	0.006	0.016	0.161	0.045	0.024	0.01	0.051	0.026	0.014	0.027	0.004	0.008	0.007	0.018	0.029	0.006	0.025	0	0	0	0.027	0.011	0.003	0	0.022	0	0.048	0.061	0.004	0.493
Prevotellaceae_Family	0.019	0.003	0.022	0.001	0.005	0.01	0.058	0.028	0.005	0.34	0.029	0	0.004	1.355	0.004	0.091	0.003	0.014	0.022	0.683	0.522	0.001	0.646	0.172	1.52	0.009	0.037	1.762	0.051	0.12	0.003	0	0.053	0.029	0.04	0	0	0	0	0	0	0.898	0.446	0.004	0.008	0	0.112	0	0.005
Dialister	0.019	3.206	2.037	3.412	0.065	8.141	0.021	5.211	4.637	0.006	0.001	24.057	0.003	9.209	2.22	2.534	6.88	0.006	0.008	0.008	1.026	0.008	0.015	0.338	0.012	2.32	0.008	0.004	0.006	0.008	8.871	5.059	0.026	1.881	8.284	13.807	0.003	1.644	5.537	7.275	0.011	4.806	1.045	9.644	7.232	5.371	0.014	0.017	0.038
Fusobacterium	0.012	0	0	0.001	0	0	0.084	0.007	0	0	0	0	0	0	0	0	0	0.001	0	0.003	0	0	0.001	0.001	0	0.004	0.002	0	0	0.001	0.003	0	0.033	0.001	0	0	0	0	0.011	0	0	0	0.035	0.045	0.008	0	0.005	0	1.214
Erysipelotrichaceae_Family	0.01	0.023	0.071	0.002	0.017	0.125	0.001	0.002	0.006	0.001	0.277	2.052	0.426	0	0	0	0.007	0.001	0.004	0.001	0	0.061	0.037	0.02	0.015	0	0.034	0.007	0.049	0.015	0	0	0.008	0.008	0.001	0.02	0.003	0.047	0	0.025	0	0	0.077	0.048	0	0	0.031	0.163	0.002
Enterorhabdus	0.011	0.092	0	0.006	0.003	0.089	0.002	0.003	0.004	0.001	0.004	0	0.001	0.005	0.007	0	0	1.066	0.001	0.184	0.012	0.005	0	0.048	0.007	0.001	0.003	0	0.007	0	0.002	0.003	0.001	0.098	0.073	0	0.014	0	0.018	0	0	0.015	0.176	0	0	0	0.005	0	0.002
Acidaminococcus	0.01	0.002	0	0.01	0	0	0	0.019	0.356	0	0.004	0	2.226	0.001	0	0	0	0.001	0.006	0.013	0.003	0.406	0.326	0.007	0	0.019	0	0.011	0	0.002	0.002	0.006	0.475	0	0.003	1.245	0.165	0.003	0.294	0	0	2.45	1.915	0	0	0	0.002	0	0.054
Holdemanella	0.008	6.071	0.007	3.806	0.004	0.01	4.797	0.061	0.001	0.003	0.005	0.007	0.002	0.801	0.001	0.003	0.002	8.535	0.003	0	0.001	0.005	0.001	0.001	0.004	0	0.002	0.008	0.009	0.003	0.005	0.003	1.277	15.721	0	0.002	0.165	0	1.618	0.002	3.476	1.576	0.168	0	0	0.006	0.002	5.373	0
Intestinibacter	0.007	0.064	0.172	0.069	0	0.233	0	0.111	0.689	0.004	0.025	0.032	0.001	0	0.003	0.006	0.012	0.001	0.001	0.014	0.007	0.073	0.007	0.016	0	0	0.011	0	0.179	0	0.041	0.043	0.022	0.016	0.004	0.022	2.19	0.228	0	0.115	0.088	0.091	0.076	0.036	0.008	0.035	0.029	0.003	0.245
Alloprevotella	0.005	0	0	0	0	0	0.002	0	0	0	0	0	0	0.007	0	0	0	0.088	0	0.15	0	0	0.001	0	0	0	0	0	0	0.001	0	0	0	0.249	0.004	0	0.672	0	5.07	0	0	0	0	0	0	0.003	0	0	0
Paenibacillaceae_Family	0.004	0.005	0.002	0.002	0	0	0.007	0	0.008	0.003	0.003	0	0	0	0.005	3.692	0.001	0.001	0.004	0.001	0	0.001	0	0	0.001	0.003	0.007	0.002	0.003	0.002	0.002	0	0.005	0.003	0	0	0	0	0	0.002	0	0	0	0.002	0	0	0.002	0	0.002
Collinsella	0.004	1.868	4.05	1.344	4.537	1.933	1.326	8.479	8.068	4.52	2.384	4.234	7.206	0.863	0.273	0.568	0.186	7.844	1.021	0.436	0.731	0.007	0.263	0.652	0.711	0.434	0.222	0.292	1.37	1.266	0.622	1.938	1.215	7.418	0.012	2.882	1.342	3.469	0.573	0.63	0.253	2.272	8.514	2.283	7.251	0.026	4.685	2.136	2.6
Gordonibacter	0.003	0.007	0.022	0.021	0.28	0.033	0	0.06	0.002	0.03	0.023	0	0.012	0.004	0.004	0.001	0.011	0.017	0.003	0.007	0.001	2.779	0.045	0.004	0.01	0.155	0.02	0	0.023	0.007	0.008	0.1	0.011	0.003	0.016	0.028	0.003	0.124	0	0.066	0	0.002	0.002	0.013	0	0.01	0.005	0.026	0.005
Megasphaera	0.002	0	0	0	0	0.002	0	0.002	0.003	0	0.04	0.008	2.328	0	0	0.007	0.002	0	0.001	3.756	0.805	0	0.001	0.001	0	0.087	0	0	0	0.001	0.005	0	0.003	0	0.001	0	26.483	0.003	2.548	0.002	0.002	6.937	6.541	0	0.003	0.023	0.435	0.011	0
Christensenellaceae_Family	0.001	0.156	0	0.037	0.005	0.002	0.812	0.026	0.034	0.007	0.854	0	0.001	0.009	0.472	0	0.008	0.002	0	0.032	0.099	0.007	0.014	0.019	0.022	0.628	0.096	0.19	0.035	1.744	0.098	0.007	0.01	0.043	0.002	0.003	0	0	0	0.022	0.088	0.002	0.018	0.011	0	0.001	0.374	0.001	0.682
Eggerthella	0.001	0.183	0.054	0.017	0.933	0.138	0.062	0.06	0	0.038	0.108	0.004	0.313	0.031	0.002	0	0.014	0.089	0.034	0.006	0.018	0.21	0.207	0.05	0.265	0.158	0.033	0	0.028	0.01	0.059	0.245	0.03	0.095	0.063	0.217	0.003	0.675	0	0.148	0.015	0.003	0.054	0.093	0	1.817	0.006	0.294	0.142
Senegalimassilia	0.001	0.003	0	0.888	0.002	0.008	0.374	0.011	0.422	1.31	0.832	0.001	0	0	0.025	0.345	0.001	0.786	0	0.014	0.001	0	0	0.149	0	0	0.001	0	0.002	0.345	0	0	0.001	0.002	0.001	0.002	0.04	2.402	0.015	0.205	0.024	0.024	0.361	0.168	0	0	0	0	0.022
Kandleria	0.001	0.002	0.005	6.587	0	0.002	0.002	0.004	0.767	0	0.006	0.01	0.004	0.004	0.003	0.001	0.003	1.858	0.003	0.005	0.001	0.008	0.003	0.001	0	0	0.002	0.638	0	0.001	0	0	0	0	0	0	0.037	0	0.271	0	0	0	0	0	0	0	0	0	0
Veillonella	0.001	0.002	0.009	0.004	0.002	0.016	0.027	0.003	0.005	0	0.004	0.779	0.008	0.052	0.058	0.007	0.008	0	0.012	0.022	0.098	0.002	0.004	0.085	0.002	0.005	0.06	0.166	0.005	0.002	1.52	0.035	3.487	0.028	0.007	0.261	0.034	0.068	0.192	0.081	0.275	0.041	0.035	0.053	0.161	12.875	0.047	0.301	0.04
Megamonas	0.001	0	0	0.001	0	0	0	0	0	0	0	0	0	0	0	0	0	0	0	0	0	0	0	0.001	0	0	0	0	0	0	0	0	0	0	0	0	0	2.133	0	0.002	0.007	0.067	0.007	0.004	0.006	0.041	0.007	0.091	0.002
Atopobium	0	0.008	0.004	0.008	0.029	0.085	0	0.015	0.006	0.004	0.004	0.046	0.011	0.003	0	0.003	0.003	0.009	0.005	0.008	0.001	0.006	0.026	0.002	0	0.009	0.011	0	0.021	1.38	0.019	0.001	0.008	0.006	0.002	0.035	0.012	0.018	0.015	0.004	0	0.002	0.013	0	0	0.023	0.003	0.001	0.004
Catenibacterium	0	0.004	0.004	8.251	0	0	0.004	0.003	5.33	0.001	0	0	0	0.001	0	0.002	0	23.273	0.001	0.001	0.002	0.001	0.002	0	0	0	0	0.688	0	0	0	0.003	0	0.002	0	0	1.571	0	4.06	0	0	1.582	0.545	0	0.003	0	0.002	0	0
Saccharomonospora	0	0.002	0.005	0.001	0	0	0	0	0.001	0.01	0	0	0.001	0	3.127	0	0	0.002	0	0	0	0	0	0	0	0	0	0	0	0	0	0.001	0	0.001	0	0.002	0	0	0	0	0	0	0	0	0	0	0	0	0
Mitsuokella	0	0.002	0	0	0	0	0.106	0	0.001	0	0.001	0	0.001	0	0	0.008	0	0	0.001	1.748	0.001	0.001	0	0	0	0	0.002	0	0	0.003	0.002	0.004	0.001	0.095	0	0	0	0	0.553	0	0.002	0.719	1.254	0	0	0.001	0	0	0
Haemophilus	0	0.002	0	0.001	0	0	0	0	0.004	0	0.003	0.001	0	0.006	0.004	0.004	0	0	0.025	0	0.022	0	0.001	0.016	0.018	0.009	0.001	0.103	0.002	0.002	0.601	0.001	2.998	0.411	0.003	0.005	0	0	0.101	0.005	0.011	0.003	0.003	0.004	0	0	0.002	0.001	0.019
Enterobacter	0	0	0.002	0	0	0	0	0	0	0	0.003	0	0	0.006	0	0	0	0	0	0	0	0.003	0	0	0	0	0	0.002	0	0	0	0	0	0	0	0.447	0	15.307	0	0	0.002	0	0	0	0	0.001	0	0	0.01
Escherichia	0	0	0	0.024	0	1.413	0.037	0.059	0.105	0.01	0.01	3.344	0.016	0.013	0.082	0.847	0.064	0.136	0.223	0.042	0.012	0.564	3.358	0.01	0.134	0.001	0.021	0.005	0.023	0.001	0.011	0.035	1.989	0.001	0.028	0.012	0.02	0.068	0.005	1.77	0.101	0.014	0.304	0.736	7.569	0.505	0.015	1.073	1.39
Haloechinothrix	0	0	0	0.001	0.002	0	0	0.002	0	0	0	0	0.005	0	0	0	0	0	0	0	0	0	4.902	0	0	0	0	0	0	0	0	0.001	0	0.001	0	0	0	0	0	0	0	0	0	0	0	0	0	0	0
Succiniclasticum	0	0	0	0	0.002	0.004	0	0	0	0	0	0	0	0	0	0	0	0	0.001	0	0.001	0	0	0	0	0	0	0.004	0	0	0	0.004	0.003	0.007	0	0	0.749	0.003	0	0.002	0	0	0	0	0	0	0	0	0
Acholeplasma	0	0	0	0	0	0	0.001	0	0	0	0	0	0	0	0	0	0	0	0	0	0	0	0.003	0	0	0	4.175	0.002	0.002	0	0	0	0	0	0	0	0	0	0	0	0	0	0	0	0	0	0	0	0
Filifactor	0	0	0	0	0	0	0	0.005	0	0	1.001	0	0	0	0.003	0	0	0	0	0	0	0	0	0	0.001	0.006	0.002	0	0	0.001	0.003	0.001	0.001	0	0	0	0	0	0	0	0	0	0.007	0	0	0	0	0	0
Oscillatoria	0	0	0	0	0	0	0	0	0	0	2.047	0	0	0.001	0	0	0	0	0	0	0	0	0	0	0	0	0	0	0	0	0	0	0	0	0	0	0	0	0	0	0	0	0	0	0	0	0	0	0
Brochothrix	0	0	0	0	0	0	0	0	0	0	0	0	0.001	0.001	0	1.055	0	0.001	0	0	0	0	0	0	0	0	0	0	0	0.001	0	0	0	0	0.001	0	0	0	0	0	0	0	0	0	0	0	0	0	0
Cerasicoccus	0	0	0	0	0	0	0	0	0	0	0	0	0	0	0.318	6.634	0	0	0	0	0	0	0	0	0	0	0	0	0	0	0.002	0	0	0	0	0	0	0	0	0	0	0	0	0	0	0	0	0	0
Psychrosinus	0	0	0	0	0	0	0	0	0	0	0	0	0	0	0	0.002	0	0	0	0	0	0	0	0	0	1.767	0	0	0	0	0.003	0	0	0	0	0	0	0	0	0	0	0	0	0	0	0	0	0	0
Anaerovibrio	0	0	0	0	0	0	0	0	0	0	0	0	0	0	0	0	0	0.001	0	0	0.001	0	0	0	0	0	0.002	0	0	0	0	0	0	0	0	0	0	0	7.153	0	0.002	0	0	0	0.003	0.001	0.002	0	0
Perexilibacter	0	0	0	0	0	0	0	0	0	0	0	0	0	0	0	0	0	0	0	0	0	0	0	0	0	0	0	0	0	1.794	0	0	0	0	0	0	0	0	0	0	0	0	0	0	0	0	0	0	0
Shannon Value	3.30586	2.81157	2.5441	2.40578	2.52557	2.55933	2.88605	2.70491	2.38791	2.40626	2.73395	1.97572	2.06609	2.48283	2.98562	2.52319	2.32433	1.79968	2.37131	2.5893	2.7677	2.86025	2.6166	2.64903	2.79459	2.56301	2.78998	2.8804	2.97094	2.59044	2.48577	2.53754	2.75685	2.253	1.97439	2.28254	1.54273	2.00804	1.25403	2.38678	2.76292	1.72403	2.48895	2.59328	1.55799	1.94501	2.76308	2.37523	2.8245
[truncated: 5 more columns]
