# Supplementary material for: Gut microbial composition in patients with psoriasis
Source: Sci Rep. 2018 Feb 28;8:3812. doi: 10.1038/s41598-018-22125-y (PMC5830498; doi:10.1038/s41598-018-22125-y)
Supplement: Supplementary file 6 — Supplementary Table7 [file 41598_2018_22125_MOESM6_ESM.xlsx]

## Sheet: TLB+ vs Healthy
	baseMean	log2FoldChange	lfcSE	stat	pvalue	padj
[0]Bacteria;[1]Firmicutes;[2]Bacilli;[3]Lactobacillales;[4]Streptococcaceae;[5]Streptococcus	76.9205	7.24977	0.725217	9.99669	1.57578e-23	4.42793e-21
[0]Bacteria;[1]Actinobacteria;[2]Actinobacteria;[3]Bifidobacteriales;[4]Bifidobacteriaceae;[5]Bifidobacterium	84.194	6.94861	1.24414	5.58508	2.33588e-08	2.52455e-07
[0]Bacteria;[1]Actinobacteria;[2]Coriobacteriia;[3]Coriobacteriales;[4]Coriobacteriaceae;[5]Collinsella	72.606	6.49914	0.879973	7.38561	1.51759e-13	5.33053e-12
[0]Bacteria;[1]Firmicutes;[2]Clostridia;[3]Clostridiales;[4]Defluviitaleaceae;[5]Defluviitaleaceae_Family	11.0953	6.25379	1.02126	6.12362	9.1471e-10	1.42796e-08
[0]Bacteria;[1]Firmicutes;[2]Clostridia;[3]Clostridiales;[4]Clostridiaceae;[5]Clostridium	26.748	6.12283	0.732259	8.36155	6.18973e-17	4.34829e-15
[0]Bacteria;[1]Verrucomicrobia;[2]Verrucomicrobiae;[3]Verrucomicrobiales;[4]Akkermansiaceae;[5]Akkermansia	144.15	5.28049	1.31359	4.01988	5.82273e-05	0.000404688
[0]Bacteria;[1]Firmicutes;[2]Clostridia;[3]Clostridiales;[4]Lachnospiraceae;[5]Dorea	58.6024	5.07234	0.56398	8.99383	2.38758e-19	3.35455e-17
[0]Bacteria;[1]Firmicutes;[2]Clostridia;[3]Clostridiales;[4]Lachnospiraceae;[5]Coprococcus	67.801	4.23211	0.553337	7.64835	2.03568e-14	9.53376e-13
[0]Bacteria;[1]Firmicutes;[2]Clostridia;[3]Clostridiales;[4]null;[5]Intestinimonas	34.18	3.76693	0.490806	7.67499	1.65431e-14	9.2972e-13
[0]Bacteria;[1]Firmicutes;[2]Clostridia;[3]Clostridiales;[4]Ruminococcaceae;[5]Faecalibacterium	557.922	3.42867	0.497896	6.88631	5.72571e-12	1.46266e-10
[0]Bacteria;[1]Firmicutes;[2]Erysipelotrichia;[3]Erysipelotrichales;[4]Erysipelotrichaceae;[5]Erysipelatoclostridium	34.762	3.1208	0.522515	5.97265	2.33431e-09	3.12353e-08
[0]Bacteria;[1]Firmicutes;[2]Clostridia;[3]Clostridiales;[4]Ruminococcaceae;[5]Gemmiger	346.32	3.08596	0.542321	5.69028	1.26831e-08	1.48498e-07
[0]Bacteria;[1]Firmicutes;[2]Clostridia;[3]Clostridiales;[4]Lachnospiraceae;[5]Anaerostipes	26.2936	2.98827	0.414518	7.20902	5.63554e-13	1.58359e-11
[0]Bacteria;[1]Firmicutes;[2]Clostridia;[3]Clostridiales;[4]Lachnospiraceae;[5]Blautia	170.261	2.90418	0.386251	7.51888	5.52495e-14	2.21787e-12
[0]Bacteria;[1]Firmicutes;[2]Clostridia;[3]Clostridiales;[4]Lachnospiraceae;[5]Fusicatenibacter	35.2243	2.86323	0.525238	5.4513	5.00031e-08	5.20403e-07
[0]Bacteria;[1]Firmicutes;[2]Clostridia;[3]Clostridiales;[4]Eubacteriaceae;[5]Eubacterium	194.005	2.73119	0.453098	6.0278	1.66205e-09	2.45809e-08
[0]Bacteria;[1]Firmicutes;[2]Clostridia;[3]Clostridiales;[4]Ruminococcaceae;[5]Ruminococcus	441.041	2.48289	0.611326	4.06148	4.87627e-05	0.000363777
[0]Bacteria;[1]Firmicutes;[2]Clostridia;[3]Clostridiales;[4]Clostridiaceae;[5]Clostridiaceae_Family	29.2306	2.44604	0.667808	3.66279	0.000249483	0.0013746
[0]Bacteria;[1]Firmicutes;[2]Clostridia;[3]Clostridiales;[4]Lachnospiraceae;[5]Roseburia	157.373	2.44296	0.460296	5.30737	1.11218e-07	1.11615e-06
[0]Bacteria;[1]Firmicutes;[2]Clostridia;[3]Clostridiales;[4]Ruminococcaceae;[5]Ruminococcaceae_Family	234.579	2.35159	0.651173	3.61132	0.000304648	0.00164627
[0]Bacteria;[1]Firmicutes;[2]Bacilli;[3]Lactobacillales;[4]Lactobacillaceae;[5]Lactobacillus	39.078	2.33484	0.614301	3.80082	0.00014422	0.00084429
[0]Bacteria;[1]Firmicutes;[2]Negativicutes;[3]Selenomonadales;[4]Acidaminococcaceae;[5]Phascolarctobacterium	139.16	2.19619	0.980873	2.23901	0.025155	0.0721282
[0]Bacteria;[1]Firmicutes;[2]Clostridia;[3]Clostridiales;[4]Ruminococcaceae;[5]Acetanaerobacterium	21.2555	2.1199	0.773681	2.74002	0.0061435	0.0207991
[0]Bacteria;[1]Firmicutes;[2]Clostridia;[3]Clostridiales;[4]null;[5]Pseudoflavonifractor	17.0629	1.99321	0.491744	4.05335	5.04886e-05	0.000363777
[0]Bacteria;[1]Firmicutes;[2]Clostridia;[3]Clostridiales;[4]Lachnospiraceae;[5]Agathobacter	242.358	1.99267	0.597264	3.33634	0.000848896	0.00378635
[0]Bacteria;[1]Firmicutes;[2]Clostridia;[3]Clostridiales;[4]Lachnospiraceae;[5]Lachnoclostridium	102.707	1.20411	0.302034	3.98665	6.70114e-05	0.000448338
[0]Bacteria;[1]Firmicutes;[2]Clostridia;[3]Clostridiales;[4]Lachnospiraceae;[5]Tyzzerella	19.8406	0.881362	0.420326	2.09686	0.0360064	0.0928238
[0]Bacteria;[1]Bacteroidetes;[2]Bacteroidia;[3]Bacteroidales;[4]Porphyromonadaceae;[5]Porphyromonas	13.9828	-1.69316	0.817837	-2.07029	0.0384251	0.0979401
[0]Bacteria;[1]Firmicutes;[2]Clostridia;[3]Clostridiales;[4]Clostridiaceae;[5]Hungatella	42.5045	-1.70151	0.552924	-3.07729	0.0020889	0.00863206
[0]Bacteria;[1]Firmicutes;[2]Clostridia;[3]Clostridiales;[4]Lachnospiraceae;[5]Eisenbergiella	29.0656	-1.72806	0.554202	-3.11811	0.00182017	0.00774951
[0]Bacteria;[1]Bacteroidetes;[2]Bacteroidia;[3]Bacteroidales;[4]Bacteroidaceae;[5]Bacteroides	6922.33	-1.78543	0.288737	-6.18357	6.26682e-10	1.10061e-08
[0]Bacteria;[1]Bacteroidetes;[2]Bacteroidia;[3]Bacteroidales;[4]Porphyromonadaceae;[5]Parabacteroides	629.524	-1.88111	0.544662	-3.45372	0.000552918	0.00263339
[0]Bacteria;[1]Firmicutes;[2]Clostridia;[3]Clostridiales;[4]Oscillospiraceae;[5]Oscillospiraceae_Family	40.5844	-1.89565	0.866417	-2.18791	0.0286759	0.0789994
[0]Bacteria;[1]Bacteroidetes;[2]Bacteroidia;[3]Bacteroidales;[4]Rikenellaceae;[5]Alistipes	816.071	-2.22839	0.57219	-3.89449	9.84066e-05	0.000614494
[0]Bacteria;[1]Bacteroidetes;[2]Bacteroidia;[3]Bacteroidales;[4]Bacteroidaceae;[5]Bacteroidaceae_Family	23.543	-2.54357	0.67786	-3.75235	0.000175185	0.00100463
[0]Bacteria;[1]Proteobacteria;[2]Betaproteobacteria;[3]Burkholderiales;[4]Sutterellaceae;[5]Sutterella	111.555	-3.69442	1.20295	-3.07114	0.00213243	0.00868424
[0]Bacteria;[1]Proteobacteria;[2]Alphaproteobacteria;[3]Rhodospirillales;[4]Rhodospirillaceae;[5]Rhodospirillaceae_Family	14.1952	-4.32626	1.95129	-2.21713	0.0266142	0.0740454
[0]Bacteria;[1]Firmicutes;[2]Clostridia;[3]Clostridiales;[4]Peptococcaceae;[5]Dehalobacter	17.1123	-7.127	1.13044	-6.30463	2.88892e-10	5.41191e-09
[0]Bacteria;[1]Firmicutes;[2]Clostridia;[3]Clostridiales;[4]null;[5]Uncultured_Clostridiales	12.9549	-7.59071	0.903634	-8.4002	4.45702e-17	4.17474e-15
