# Supplementary material for: Gut microbial composition in patients with psoriasis
Source: Sci Rep. 2018 Feb 28;8:3812. doi: 10.1038/s41598-018-22125-y (PMC5830498; doi:10.1038/s41598-018-22125-y)
Supplement: Supplementary file 7 — Supplementary Table8 [file 41598_2018_22125_MOESM7_ESM.xlsx]

## Sheet: TLB- vs Healthy
	baseMean	log2FoldChange	lfcSE	stat	pvalue	padj
[0]Archaea;[1]Euryarchaeota;[2]Methanobacteria;[3]Methanobacteriales;[4]Methanobacteriaceae;[5]Methanobrevibacter	12.1421	10.7489	1.44552	7.43599	1.0379e-13	1.11421e-12
[0]Bacteria;[1]Actinobacteria;[2]Coriobacteriia;[3]Coriobacteriales;[4]Coriobacteriaceae;[5]Senegalimassilia	21.9046	9.92678	1.00099	9.91695	3.51333e-23	7.12425e-22
[0]Bacteria;[1]Actinobacteria;[2]Actinobacteria;[3]Corynebacteriales;[4]Nocardiaceae;[5]Rhodococcus	15.7783	9.27949	1.33354	6.95854	3.43815e-12	3.21775e-11
[0]Bacteria;[1]Actinobacteria;[2]Coriobacteriia;[3]Eggerthellales;[4]Eggerthellaceae;[5]Slackia	11.0625	7.74795	0.821857	9.42737	4.2049e-21	6.67299e-20
[0]Bacteria;[1]Actinobacteria;[2]Actinobacteria;[3]Bifidobacteriales;[4]Bifidobacteriaceae;[5]Bifidobacterium	351.516	7.63697	0.705288	10.8282	2.53193e-27	6.6011e-26
[0]Bacteria;[1]Firmicutes;[2]Erysipelotrichia;[3]Erysipelotrichales;[4]Erysipelotrichaceae;[5]Catenibacterium	39.3069	7.27487	1.71882	4.23247	2.31143e-05	9.07174e-05
[0]Bacteria;[1]Actinobacteria;[2]Coriobacteriia;[3]Eggerthellales;[4]Eggerthellaceae;[5]Eggerthella	10.7621	6.89141	0.54493	12.6464	1.17111e-36	6.10652e-35
[0]Bacteria;[1]Firmicutes;[2]Clostridia;[3]Clostridiales;[4]Defluviitaleaceae;[5]Defluviitaleaceae_Family	30.5748	6.43759	0.621781	10.3535	4.03595e-25	8.66542e-24
[0]Bacteria;[1]Actinobacteria;[2]Coriobacteriia;[3]Coriobacteriales;[4]Coriobacteriaceae;[5]Collinsella	142.509	6.07518	0.511639	11.874	1.61625e-32	5.89932e-31
[0]Bacteria;[1]Firmicutes;[2]Erysipelotrichia;[3]Erysipelotrichales;[4]Erysipelotrichaceae;[5]Holdemanella	96.4232	5.72165	1.12338	5.09322	3.52025e-07	1.71319e-06
[0]Bacteria;[1]Firmicutes;[2]Negativicutes;[3]Selenomonadales;[4]Veillonellaceae;[5]Megasphaera	22.4532	5.56294	0.691051	8.04996	8.28194e-16	9.44658e-15
[0]Bacteria;[1]Firmicutes;[2]Bacilli;[3]Lactobacillales;[4]Streptococcaceae;[5]Streptococcus	67.3728	5.44463	0.419936	12.9654	1.9225e-38	1.40343e-36
[0]Bacteria;[1]Firmicutes;[2]Clostridia;[3]Clostridiales;[4]Lachnospiraceae;[5]Dorea	122.73	5.03148	0.344755	14.5944	3.05059e-48	1.11347e-45
[0]Bacteria;[1]Firmicutes;[2]Clostridia;[3]Clostridiales;[4]Peptostreptococcaceae;[5]Romboutsia	12.4738	4.35826	0.49279	8.84404	9.23146e-19	1.24796e-17
[0]Bacteria;[1]Firmicutes;[2]Clostridia;[3]Clostridiales;[4]null;[5]Intestinimonas	74.4259	4.29861	0.30363	14.1574	1.68107e-45	2.0453e-43
[0]Bacteria;[1]Firmicutes;[2]Clostridia;[3]Clostridiales;[4]Lachnospiraceae;[5]Coprococcus	106.03	3.85818	0.336336	11.4712	1.84084e-30	6.10823e-29
[0]Bacteria;[1]Verrucomicrobia;[2]Verrucomicrobiae;[3]Verrucomicrobiales;[4]Akkermansiaceae;[5]Akkermansia	148.64	3.77091	0.745558	5.05783	4.24047e-07	1.98432e-06
[0]Bacteria;[1]Firmicutes;[2]Clostridia;[3]Clostridiales;[4]Clostridiaceae;[5]Clostridium	17.4611	3.61605	0.428339	8.44203	3.11873e-17	3.9253e-16
[0]Bacteria;[1]Firmicutes;[2]Clostridia;[3]Clostridiales;[4]Lachnospiraceae;[5]Anaerostipes	47.2882	3.51587	0.266065	13.2144	7.25083e-40	6.61638e-38
[0]Bacteria;[1]Firmicutes;[2]Erysipelotrichia;[3]Erysipelotrichales;[4]Erysipelotrichaceae;[5]Erysipelatoclostridium	60.7731	3.49731	0.318753	10.9718	5.21982e-28	1.46556e-26
[0]Bacteria;[1]Firmicutes;[2]Clostridia;[3]Clostridiales;[4]Lachnospiraceae;[5]Blautia	300.037	3.42153	0.238752	14.3309	1.40261e-46	2.55976e-44
[0]Bacteria;[1]Firmicutes;[2]Clostridia;[3]Clostridiales;[4]Eubacteriaceae;[5]Eubacterium	339.169	3.32885	0.279279	11.9194	9.37314e-33	3.80133e-31
[0]Bacteria;[1]Firmicutes;[2]Negativicutes;[3]Selenomonadales;[4]Acidaminococcaceae;[5]Acidaminococcus	21.712	3.14527	1.14773	2.74044	0.00613568	0.0148313
[0]Bacteria;[1]Firmicutes;[2]Clostridia;[3]Clostridiales;[4]Lachnospiraceae;[5]Fusicatenibacter	54.0044	3.0332	0.312376	9.71009	2.73099e-22	4.98405e-21
[0]Bacteria;[1]Proteobacteria;[2]Gammaproteobacteria;[3]Enterobacteriales;[4]Enterobacteriaceae;[5]Escherichia	21.0779	2.83808	0.765608	3.70697	0.000209755	0.000671585
[0]Bacteria;[1]Firmicutes;[2]Clostridia;[3]Clostridiales;[4]Ruminococcaceae;[5]Faecalibacterium	694.525	2.68693	0.296542	9.06088	1.29406e-19	1.81666e-18
[0]Bacteria;[1]Firmicutes;[2]Bacilli;[3]Lactobacillales;[4]Lactobacillaceae;[5]Lactobacillus	56.3147	2.58027	0.367906	7.01339	2.32608e-12	2.29464e-11
[0]Bacteria;[1]Firmicutes;[2]Clostridia;[3]Clostridiales;[4]Lachnospiraceae;[5]Agathobacter	354.161	2.52154	0.365325	6.90217	5.1213e-12	4.5592e-11
[0]Bacteria;[1]Firmicutes;[2]Clostridia;[3]Clostridiales;[4]Christensenellaceae;[5]Christensenellaceae_Family	10.1653	2.4648	0.514794	4.78793	1.68507e-06	7.50062e-06
[0]Bacteria;[1]Firmicutes;[2]Clostridia;[3]Clostridiales;[4]Lachnospiraceae;[5]Roseburia	207.673	2.32831	0.279304	8.33613	7.67633e-17	9.03826e-16
[0]Bacteria;[1]Firmicutes;[2]Negativicutes;[3]Selenomonadales;[4]Veillonellaceae;[5]Dialister	291.219	2.31262	0.672431	3.4392	0.000583443	0.00171739
[0]Bacteria;[1]Firmicutes;[2]Negativicutes;[3]Selenomonadales;[4]Veillonellaceae;[5]Veillonella	19.9898	2.30091	0.56717	4.05683	4.97433e-05	0.000178003
[0]Bacteria;[1]Firmicutes;[2]Clostridia;[3]Clostridiales;[4]Ruminococcaceae;[5]Ruminococcus	573.457	2.29478	0.360461	6.36624	1.93717e-10	1.30938e-09
[0]Bacteria;[1]Firmicutes;[2]Clostridia;[3]Clostridiales;[4]Lachnospiraceae;[5]Tyzzerella	28.4532	2.17048	0.257267	8.43668	3.26489e-17	3.97228e-16
[0]Bacteria;[1]Firmicutes;[2]Clostridia;[3]Clostridiales;[4]Ruminococcaceae;[5]Ruminococcaceae_Family	275.463	1.76287	0.386538	4.56066	5.09934e-06	2.11507e-05
[0]Bacteria;[1]Firmicutes;[2]Clostridia;[3]Clostridiales;[4]Clostridiaceae;[5]Clostridiaceae_Family	33.5116	1.72475	0.397665	4.3372	1.44306e-05	5.78812e-05
[0]Bacteria;[1]Firmicutes;[2]Clostridia;[3]Clostridiales;[4]Lachnospiraceae;[5]Lachnoclostridium	132.055	1.70862	0.180308	9.47614	2.6386e-21	4.37768e-20
[0]Bacteria;[1]Firmicutes;[2]Clostridia;[3]Clostridiales;[4]null;[5]Pseudoflavonifractor	20.3609	1.63621	0.299815	5.45741	4.83134e-08	2.67188e-07
[0]Bacteria;[1]Firmicutes;[2]Clostridia;[3]Clostridiales;[4]Ruminococcaceae;[5]Sporobacter	60.4161	1.61146	0.455834	3.53519	0.000407483	0.00124984
[0]Bacteria;[1]Firmicutes;[2]Clostridia;[3]Clostridiales;[4]Ruminococcaceae;[5]Gemmiger	348.546	1.52769	0.322968	4.73017	2.24327e-06	9.52087e-06
[0]Bacteria;[1]Firmicutes;[2]Clostridia;[3]Clostridiales;[4]Ruminococcaceae;[5]Ruminiclostridium	234.573	1.43506	0.308225	4.65586	3.22627e-06	1.35355e-05
[0]Bacteria;[1]Firmicutes;[2]Clostridia;[3]Clostridiales;[4]Gracilibacteraceae;[5]Gracilibacteraceae_Family	78.8898	1.32355	0.648731	2.04021	0.0413297	0.0828864
[0]Bacteria;[1]Firmicutes;[2]Clostridia;[3]Clostridiales;[4]Eubacteriaceae;[5]Eubacteriaceae_Family	13.5594	1.26358	0.4365	2.89479	0.00379416	0.00968439
[0]Bacteria;[1]Firmicutes;[2]Clostridia;[3]Clostridiales;[4]Ruminococcaceae;[5]Acetanaerobacterium	22.8071	1.09948	0.458165	2.39975	0.0164062	0.0376621
[0]Bacteria;[1]Firmicutes;[2]Clostridia;[3]Clostridiales;[4]null;[5]Flavonifractor	34.48	0.696536	0.272341	2.55759	0.0105401	0.0246612
[0]Bacteria;[1]Firmicutes;[2]Clostridia;[3]Clostridiales;[4]Clostridiaceae;[5]Hungatella	45.103	-0.725403	0.326573	-2.22126	0.0263337	0.0555595
[0]Bacteria;[1]Firmicutes;[2]Clostridia;[3]Clostridiales;[4]Oscillospiraceae;[5]Oscillospiraceae_Family	42.7561	-1.13377	0.509362	-2.22586	0.0260235	0.0552242
[0]Bacteria;[1]Bacteroidetes;[2]Bacteroidia;[3]Bacteroidales;[4]Porphyromonadaceae;[5]Barnesiella	170.321	-1.24316	0.490841	-2.53272	0.0113182	0.0263131
[0]Bacteria;[1]Bacteroidetes;[2]Bacteroidia;[3]Bacteroidales;[4]Porphyromonadaceae;[5]Odoribacter	67.143	-1.35759	0.451642	-3.00589	0.00264807	0.00721302
[0]Bacteria;[1]Proteobacteria;[2]Betaproteobacteria;[3]Burkholderiales;[4]Sutterellaceae;[5]Sutterella	116.38	-1.65631	0.710897	-2.32989	0.0198119	0.0440935
[0]Bacteria;[1]Bacteroidetes;[2]Bacteroidia;[3]Bacteroidales;[4]Rikenellaceae;[5]Alistipes	841.846	-1.71346	0.339661	-5.04461	4.54453e-07	2.09969e-06
[0]Bacteria;[1]Bacteroidetes;[2]Bacteroidia;[3]Bacteroidales;[4]Porphyromonadaceae;[5]Porphyromonas	14.3334	-1.73314	0.493419	-3.51251	0.000443902	0.00133904
[0]Bacteria;[1]Bacteroidetes;[2]Bacteroidia;[3]Bacteroidales;[4]Porphyromonadaceae;[5]Butyricimonas	47.2116	-1.76359	0.608162	-2.89986	0.00373328	0.0095961
[0]Bacteria;[1]Firmicutes;[2]Clostridia;[3]Clostridiales;[4]null;[5]Uncultured_Clostridiales	13.4849	-1.84352	0.470141	-3.9212	8.81088e-05	0.000309228
[0]Bacteria;[1]Bacteroidetes;[2]Bacteroidia;[3]Bacteroidales;[4]Porphyromonadaceae;[5]Parabacteroides	646.098	-1.85506	0.319082	-5.81373	6.1095e-09	3.59672e-08
[0]Bacteria;[1]Proteobacteria;[2]Betaproteobacteria;[3]Burkholderiales;[4]Sutterellaceae;[5]Parasutterella	128.761	-2.00013	0.554959	-3.60411	0.000313225	0.000968875
[0]Bacteria;[1]Bacteroidetes;[2]Bacteroidia;[3]Bacteroidales;[4]Bacteroidaceae;[5]Bacteroides	7096.13	-2.04641	0.170997	-11.9676	5.25553e-33	2.39783e-31
[0]Bacteria;[1]Firmicutes;[2]Clostridia;[3]Clostridiales;[4]Lachnospiraceae;[5]Eisenbergiella	29.6368	-2.05477	0.33096	-6.20853	5.34833e-10	3.54935e-09
[0]Bacteria;[1]Bacteroidetes;[2]Bacteroidia;[3]Bacteroidales;[4]Bacteroidaceae;[5]Bacteroidaceae_Family	24.1276	-2.145	0.403755	-5.31264	1.0805e-07	5.55466e-07
[0]Bacteria;[1]Proteobacteria;[2]Alphaproteobacteria;[3]Rhodospirillales;[4]Rhodospirillaceae;[5]Rhodospirillaceae_Family	14.548	-2.32291	1.03398	-2.24658	0.0246666	0.0526509
[0]Bacteria;[1]Firmicutes;[2]Clostridia;[3]Clostridiales;[4]Peptococcaceae;[5]Dehalobacter	17.1722	-6.54275	0.671022	-9.75042	1.837e-22	3.52897e-21
